# Supplementary material for: A universal deep-learning model for zinc finger design enables transcription factor reprogramming
Source: Nat Biotechnol. 2023 Jan 26;41(8):1117–29. doi: 10.1038/s41587-022-01624-4 (PMC10421740; doi:10.1038/s41587-022-01624-4)
Supplement: Supplementary file 2 — Data for generation of Supplementary figs. [file 41587_2022_1624_MOESM2_ESM.xlsx]

## Sheet: FigS10
4ZFA monomer
	F1 F2	F3 F4
1BC_selected	DCSNLLR RQFSLCR	EKRTLQN DPSNLRR
1ED_selected	QKRTLLE RQAYLRS	RADVLLQ DPSGLRQ
1BC_design	DPSNLNR RRYSLLR	EKRSLLN DPSNLRA
1ED_design	TKQYLTR QRRYLTT	RVDVLLG DPSGLNR
10BC_selected	LKHHLVD TSSNLCK	RKMNLVY TASSLRR
10ED_selected	DKRALRN LVDYLRK	SKQNLQH LKSPLRR
10BC_designed	RKQTLTD SSSNLCK	RKDRLLR DPSSLRR
10ED_designed	DRSTLRN LKEYLRK	LKCNLLS TSTSLSR
10BC_substituted	RKQTLTD SSSNLCK	RKDRLLR DPSSLRR
10ED_substituted	DRSTLRN LKEYLRK	SKQNLQH LKSPLRR
12BC_selected	YKFVLRN QSSNLRR	VKRRLLN LKEYLAK
12ED_selected	HKHHLSG DRTTLRR	AKAYLKN QYATLYK
12BC_designed	YKFVLRS QSSNLRR	QKVHLLT LKEYLSK
12ED_designed	MKHHLRD DRSTLRR	TKQYLSR QSSTLRR
12BC_substituted	YKFVLRS QSSNLRR	QKVHLLT LKEYLSK
12ED_substituted	MKHHLRD DRSTLRR	AKAYLKN QYATLYK
18BC_selected	RADVLLN RRSSLTR	RKQHLQV QKQHLTT
18ED_selected	QKVHLRS DRSSLVR	RSGDLYR RRWDLRV
18BC_designed	RKFTLQC RSSSLRR	RKQTLQT QKAHLQT
18ED_designed	QKVHLLS DRSTLRR	RKGDLNR RRYDLRV
20BC_selected	WKSVLKA WYKTLWR	QKHHLRD LRHHLTS
20ED_selected	AKSNLLQ HKPNLRV	RKDVLLS HKRNLRQ
20BC_designed	YKHVLRD DRSTLRR	QKAHLQS LRHHLRT
20ED_designed	LKCNLLS QKSNLRS	RVDVLLQ QLRYLRR
6ZFA monomers
	F1 F2	F3 F4	F5 F6
Astr 1ABC	RRGDLNR RSSDLRR	DPSNLNR RRYSLLR	EKRSLLN DPSNLRA
Astr 1FED	RKAHLRD HRPHLTR	TKQYLTR QRRYLTT	RVDVLLG DPSGLNR
Astr 2ABC	DPSNLNR RRSTLRS	DPSNLLR HGPHLTR	RADRLRD WRCDLVR
Astr 2FED	RKWNLKM ERSKLRR	QKRLLQN DPSNLRA	RKFTLSQ RRGTLRR
Astr 10ABC	TKGHLNR LRHHLTR	RKQTLTD SSSNLCK	RKDRLLR DPSSLRR
Astr 10FED	RKGDLGR RRDDLGR	DRSTLRN LKEYLRK	LKCNLLS TSTSLSR
Astr 12ABC	DPSALIR RRDRLLA	YKFVLRS QSSNLRR	QKVHLLT LKEYLSK
Astr 12FED	RKYHLKM DRSTLRQ	MKHHLRD DRSTLRR	TKQYLSR QSSTLRR
Astr 18ABC	RKWTLQN TSSHLGH	RKFTLQC RSSSLRR	RKQTLQT QKAHLQT
Astr 18FED	DPSNLLK ERSKLRR	QKVHLLS DRSTLRR	RKGDLNR RRYDLRV
Astr 20ABC	RKSTLQN LKYYLRR	YKHVLRD DRSTLRR	QKAHLQS LRHHLRT
Astr 20FED	RKYHLLR RSDVLLA	LKCNLLS QKSNLRS	RVDVLLQ QLRYLRR
Astr 22ABC	YKFVLRS QSSNLRR	SKRNLRN QSGTLYN	RVDTLLD QARYLRT
Astr 22FED	RKGDLLR RSDVLLA	DRTTLRR DRSTLRR	QKAHLLS RRYGLSR
Astr 23ABC	RADRLRK QKAHLVA	RKWTLKQ RKYTLQV	HKRSLID DPSSLRR
Astr 23FED	QKVHLQS LKQTLSR	TKWTLLM ERSKLRR	RVDVLLG DPSGLNR
Astr 24ABC	RKFTLQQ QSRYLSA	QKSTLQN LSGNLRR	RKGDLNR QSRYLTR
Astr 24FED	RKSTLQD RKWTLRM	VKCNLLS QSRYLSR	QKVHLLT QKVHLQT
Astr 25ABC	RKYTLRM DRSTLRQ	FPYLLRN DPSTLRR	LKCNLLS RRTHLRG
Astr 25FED	AKRSLLN QSRYLRA	RKGDLNR DPSNLRR	TKQYLKR QSSTLRR
Astr 26ABC	RKDVLLR ERSKLRR	RRGDLNR QHSSLYK	DPSNLNR QRRYLTT
Astr 26FED	RKSTLQN QSGTLRR	DPSNLNR RRYSLLR	RKWDLNR DPSNLRR
Astr 27ABC	RKDHLRN DRSTLRQ	RKFSLLR YRFVLRS	QKSDLGR LKQTLTR
Astr 27FED	SKQWLQI DPSSLRR	QKGNLNT RRGCLNR	QKSTLQN QSGTLYN
Astr 28ABC	RKDHLRN TSSNLCK	RKYTLSR LRHHLTR	QKVHLLT QKAHLQT
Astr 28FED	DRSTLRN QRRYLTT	QKRLLQN QKSNLRS	RVDTLLD QLRYLRT
Astr 29ABC	DRSTLRR VRYSLSR	LKQTLQR LKVYLSK	RKYTLRM DPSNLRR
Astr 29FED	LKQTLQN RRGCLNR	LKQNLLR ERSKLRR	QKVHLQS RRYHLSR
Astr 30ABC	YKHVLRA DRSTLRR	RRGDLNR RSSDLRR	DPSNLNR RRYSLLR
Astr 30FED	TKQYLTR QRRYLTT	RVDVLLG DPSGLNR	DRSTLRR LRHHLTR
Astr 31ABC	RRDRLLK LKQTLVR	DPSALIR RRDRLRA	YKFVLRN QSSNLRR
Astr 31FED	MKHHLRD DRSTLRR	TKQYLSR QSSTLRR	DRTTLRR DRSTLRR
EGFP Target	12 Finger site*
1	gAGGAGCtGTTCACcGGGGTGgtgcccATCCTGgTCGAGCtGGACGGc
2	aGTTCAGcGTGTCCgGCGAGGgcgaggGCGATGcCACCTAcGGCAAGc
10	tGCCACCtACGGCAaGCTGACcctgaaGTTCATcTGCACCaCCGGCAa
12	tGACCCTgAAGTTCaTCTGCAccaccgGCAAGCtGCCCGTgCCCTGGc
18	aCATGAAgCAGCACgACTTCTtcaagtCCGCCAtGCCCGAaGGCTACg
20	tCGAGCTgAAGGGCaTCGACTtcaaggAGGACGgCAACATcCTGGGGc
22	cAAGTTCaGCGTGTcCGGCGAgggcgaGGGCGAtGCCACCtACGGCAa
23	gGCATCGaCTTCAAgGAGGACggcaacATCCTGgGGCACAaGCTGGAg
24	aCAACGTcTATATCaTGGCCGacaagcAGAAGAaCGGCATcAAGGTGa
25	gCGAGGGcGAGGGCgATGCCAcctacgGCAAGCtGACCCTgAAGTTCa
26	cCGCGCCgAGGTGAaGTTCGAgggcgaCACCCTgGTGAACcGCATCGa
27	tCCTGGGgCACAAGcTGGAGTacaactACAACAgCCACAAcGTCTATa
28	tCCAGGAgCGCACCaTCTTCTtcaaggACGACGgCAACTAcAAGACCc
29	cGGCCACaAGTTCAgCGTGTCcggcgaGGGCGAgGGCGATgCCACCTa
30	cAAGGGCgAGGAGCtGTTCACcggggtGGTGCCcATCCTGgTCGAGCt
31	gGCAAGCtGACCCTgAAGTTCatctgcACCACCgGCAAGCtGCCCGTg
	*8F sites remove the first 7 and last seven bases

## Sheet: FigS12
	F1 F2	F3 F4	F5 F6
Tet1 For	QKVHLQS RKWTLSV	RKGTLQD QYSSLYK	RKGDLNK DPSSLRR
Tet2 For	RKYNLLR RRYSLSA	QKAHLLS DPSNLRR	QKRLLQN WKVDLRK
Tet3 Rev	RKFNLLR QSNTLRT	LKHHLLN TSSGLCH	EKRTLLN WKVDLRK
Tet4 Rev	QKTHLLT RRDYLTK	RKFTLLR QSNDLRK	LKQTLQD RRDRLRR

## Sheet: FigS15
8ZFAs
	F1 F2	F3 F4	F5 F6	F7 F8
DPH1T2F8	RKWNLLM RSTNLRD	YPYLLRN ERSKLRR	RVDTLLD HLSNLRK	DPSALIR RLDVLRA
DPH1T2R8	RKWNLRM DPSNLRR	QKRLLRN VLRYLTR	DRSTLRN LRQTLRR	HKRSLLD RRWTLRC
DPH1TSSR	RKWTLQM QSGNLRT	DPSNLLR RRTHLRG	SKQNLQN RRTTLRD	DRSTLRN RRFDLRR
Rab1a T2F8	QKSALVR QSTHLRR	QKGHLNR RRDRLLT	HKRSLLD RRTSLRD	LKQNLLR RSTDLRR
Rab1a T2R8	RKWNLRT HLSNLRA	QSGTLYN QKVHLQT	EKRSLLN DPSSLRR	HKRSLLD TSSGLCQ
Rab1a TSSR	DPSNLNR RRGTLRD	DRSTLRN DRSTLRR	LKQTLQV QSGNLRT	DPSNLLR WLKSLRL
UBE4A T1F8	RKWTLQQ LRHHLTR	HKRSLID QSRYLRR	YKHVLRD QSGTLRR	LKQTLQR LRQTLRR
UBE4A T1R8	TSSNLCH DRSTLRR	WNYLLRA RKFTLQG	RKFNLSR QSNDLRR	YKHVLRD WRSSLVA
UBE4A TSSR	LKHHLLR RRWTLKM	DRSTLRN RRTTLRD	HKRSLRD HLSNLRA	QKSTLKN QRRYLTT
6ZFAs
	F1 F2	F3 F4	F5 F6
Tet1 for	QKVHLQS RKWTLSV	RKGTLQD QYSSLYK	RKGDLNK DPSSLRR
Tet2 for	RKYNLLR RRYSLSA	QKAHLLS DPSNLRR	QKRLLQN WKVDLRK
Tet3 rev	RKFNLLR QSNTLRT	LKHHLLN TSSGLCH	EKRTLLN WKVDLRK
Tet4 rev	QKTHLLT RRDYLTK	RKFTLLR QSNDLRK	LKQTLQD RRDRLRR
	DNA target 5' - 3'
DPH1T2F8	CTGGTCgTATCCGgGGCAGCgGAGCAGg
DPH1T2R8	CTGCTCcGCTGCCcCGGATAcGACCAGc
DPH1TSSR	CCTGCCtGCGCATgTGGTACtAAAAAGa
Rab1a T2F8	GCTGATtGTGTTCtAGGGGAcGGAGTAg
Rab1a T2R8	CTACTCcGTCCCCtAGAACAcAATCAGc
Rab1a TSSR	TTCCACcCAAAATgGCCGCCgGCGAACc
UBE4A T1F8	GCTGCTgGCACTTcAGGCTCtGGTAAGa
UBE4A T1R8	TGTCTTaCCAGAGcCTGAAGtGCCAGCa
UBE4A TSSR	ACGACAgAATCTCaGCGGCCgAAGGGTt

## Sheet: FigS16
	F1 F2	F3 F4	F5 F6	F7 F8
CDKN1C 125	RKYHLSR DRSTLRR	RKDHLRN FPYLLRR	LKHHLLR ERSKLRR	LKQTLQV DRSTLRR
CDKN1C 150	YPYLLRR RRYSLSR	QKSTLQN RRYSLRC	RKYHLSR RRTTLRD	YPYLLRH FRSKLRR
CDKN1C 172	YKHVLRN LRHHLTR	RKWDLRQ QSRYLRS	RKWTLLQ RRYDLRM	RKDTLLD RRYSLRC
CDKN1C 200	LKQTLQR LRFNLRK	QSGTLFN LKQTLQR	QKSNLKT LKVYLSK	QKSQLKT RKYTLQV
CDK125	GCCAATgGGCGGTgCGCGGGgGCCGGGc
CDK150	GGCCGCgGCGGGGcGGGGCAgCGGGGCg
CDK172	GGGGCGgCCGCCAaTCGCCGtGGTGTTg
CDK200	TTGAAAcTGAAAAtACTACAtTATGCTa

## Sheet: Misc.
SpCas9_guide spacer sequence (5'-3') (Figure S10)	GCTGAAGCACTGCACGCCGT
Construct used in Figure S10e	MASKGEELFTGVVPILVELDGDVNGHKFSVSGEGEGDATYGKLTLKFICTTGKLPVPWPTLVTTFSYGVQCFSRYPDHMKRHDFFKSAMPEGYVQERTISFKDDGNYKTRAEVKFEGDTLVNRIELKGIDFKEDGNILGHKLEYNYNSHNVYITADKQKNGIKANFKIRHNIEDGSVQLADHYQQNTPIGDGPVLLPDNHYLSTQSALSKDPNEKRDHMVLLEFVTAAGITHGMDELYKSGSGPVLAVPSSDPLVQCGGIALGTERPFACDICGRKFARKYHLQRHTRIHTGEKPFACDICGRKFARRYSLSRHTKIHTQRPQIPPKPFACDICGRKFARKDHLRNHTRIHTGEKPFACDICGRKFARLDVLRAHTKIHTQRPQIPPKPFACDICGRKF…
Negative control Plasmid DNA	gacggatcgggagatctcccgatcccctatggtcgactctcagtacaatctgctctgatgccgcatagttaagccagtatctgctccctgcttgtgtgttggaggtcgctgagtagtgcgcgagcaaaatttaagctacaacaaggcaaggcttgaccgacaattgcatgaagaatctgcttagggttaggcgttttgcgctgcttcgcgatgtacgggccagatatacgcgttgacattgattattgactagttattaatagtaatcaattacggggtcattagttcatagcccatatatggagttccgcgttacataacttacggtaaatggcccgcctggctgaccgcccaacgacccccgcccattgacgtcaataatgacgtatgttcccatag…
