# Supplementary material for: A universal deep-learning model for zinc finger design enables transcription factor reprogramming
Source: Nat Biotechnol. 2023 Jan 26;41(8):1117–29. doi: 10.1038/s41587-022-01624-4 (PMC10421740; doi:10.1038/s41587-022-01624-4)
Supplement: Source Data — Figs. 5 and 6: sequence information for oligonucleotides, proteins, DNA targets and ChIP–seq sequences used to support binding motifs and PCR primer list. [file 41587_2022_1624_MOESM4_ESM.xlsx]

## Sheet: Fig5bc
6ZFAs panel
	F1 F2	F3 F4	F5 F6
KLF6-ZFA1	QKVHLQS RKWTLSV	RKGTLQD QYSSLYK	RKGDLNK DPSSLRR
KLF6-ZFA2	RKYNLLR RRYSLSA	QKAHLLS DPSNLRR	QKRLLQN WKVDLRK
KLF6-ZFA3	RKFNLLR QSNTLRT	LKHHLLN TSSGLCH	EKRTLLN WKVDLRK
KLF6-ZFA4	QKTHLLT RRDYLTK	RKFTLLR QSNDLRK	LKQTLQD RRDRLRR
Also see fig S11 and S12

## Sheet: Fig5de
8ZFAs panel
	F1 F2	F3 F4	F5 F6	F7 F8
CDKN1C 76	EKRTLLN TKQYLSR	DRSTLRR FPYLLRR	DRSTLRN RRTCLRR	RRDRLRD RRTTLRD
CDKN1C 102	RKWTLLM QDRYLRR	YPYLLRH RSTSLRR	RKYHLTR LRHHLTR	EKRTLLN TKQYLSR
CDKN1C 125	RKYHLSR DRSTLRR	RKDHLRN FPYLLRR	LKHHLLR ERSKLRR	LKQTLQV DRSTLRR
CDKN1C 150	YPYLLRR RRYSLSR	QKSTLQN RRYSLRC	RKYHLSR RRTTLRD	YPYLLRH FRSKLRR
CDKN1C 172	YKHVLRN LRHHLTR	RKWDLRQ QSRYLRS	RKWTLLQ RRYDLRM	RKDTLLD RRYSLRC
CDKN1C 200	LKQTLQR LRFNLRK	QSGTLFN LKQTLQR	QKSNLKT LKVYLSK	QKSQLKT RKYTLQV
CDKN1C 224	DPSNLLR RRTTLRD	RKSTLRD FRSKLRR	DRSTLRN RSCTLRC	LKQTLQV LKQTLQR
DPH1_15	DPSNLLR HLSNLRS	RKSTLRD RRTTLRD	DRSTLRN QLRYLRT	QKAHLLR DRSTLRQ
DPH1_24	RKWNLRM DPSNLRR	QKRLLRN VLRYLTR	DRSTLRN LRQTLRR	HKRSLLD RRWTLRC
DPH1_51	DRSTLRN DRSTLRR	YPYLLRN WSQNLRQ	RKYHLSR QSNDLRR	RKQDLQR DRSTLRR
DPH1_75	RRGDLNR RRGDLNR	QSGTLNR QSNDLRR	RKQTLTD RKWNLRM	YPYLLRR VSSNLRP
DPH1_99	QKVHLQR TSSSLCK	RKYNLLR LKEYLRK	RKYNLLR DRSTLRQ	RKSTLRD HYKSLWR
DPH1_126	RKDHLKR RKYLLVD	QKSNLKS DRSTLRQ	RKSTLQD DPSSLRR	YKFVLRR RRYSLRV
DPH1_151	RKDHLRN QSSNLRT	RKQTLTD TKQYLSR	RKSTLRD RRTTLRD	QKGNLNT RRWNLRD
DPH1_176	QKVHLQR FPYLLRR	DPSALIR RRYGLRD	RKWNLRT QKSNLNK	QKAHLLS QSRYLSR
DPH1_201	RKDHLKN DRSTLRQ	RVDVLLR QSNTLRR	LKHHLTR LRQTLRR	RKSTLRD DRSTLRR
DPH1_225	DPSNLNR FPYLLRR	TKAYLLK ERSKLRR	HKRSLLD RRTHLRD	EKRSLLN DPSNLRK
DPH1_252	LKHHLLR LKQTLRR	QKSNLNT QSGTLRR	RKDRLLK QSGNLRK	DRSTLRR FRYRLRA
	DNA target 5' - 3'
CDKN1C_76	GCGCGCcCCGGCCgCGCGCCcCGCCCCg
CDKN1C_102	CGCCCCcGGTGGGtGTGCGCgCGGCCAa
CDKN1C_125	GCCAATgGGCGGTgCGCGGGgGCCGGGc
CDKN1C_150	GGCCGCgGCGGGGcGGGGCAgCGGGGCg
CDKN1C_172	GGGGCGgCCGCCAaTCGCCGtGGTGTTg
CDKN1C_200	TTGAAAcTGAAAAtACTACAtTATGCTa
CDKN1C_224	GCTAATcGCGGCCgGGCCCGcGCGCACg
DPH1_15	CCCGGAtACGACCaGCGCCGcCATCACc
DPH1_24	CTGCTCcGCTGCCcCGGATAcGACCAGc
DPH1_51	ACCTCTgCCAGGGcCGTCTCgGCCGCCc
DPH1_75	GAGGGCgCAGCGTtCCAGCAcCCACCTc
DPH1_99	GCCCCGcCCCGAGaTGCGAGgTCTGGAg
DPH1_126	GGGGTTgGTCCTGtCCCTAAcTTGGGGg
DPH1_151	GAGAAAgGCGCCGcCGCCGTtAAAGGGg
DPH1_176	AGGCGAcTAACAGcGGGATCtAGCGGAg
DPH1_201	ACCCCGaGCTGGTgACAGCGgCCCAAGg
DPH1_225	TACCCCtGGGCTCcGGCTGAcAGCGACc
DPH1_252	CGTGCCcTAAAGCtGCAAAAgACTGGTa

## Sheet: Fig6acd
8ZFAs panel
	F1 F2	F3 F4	F5 F6	F7 F8
DPH1 Array 15	DPSNLLR HLSNLRS	RKSTLRD RRTTLRD	DRSTLRN QLRYLRT	QKAHLLR DRSTLRQ
CDKN1C 125	RKYHLSR DRSTLRR	RKDHLRN FPYLLRR	LKHHLLR ERSKLRR	LKQTLQV DRSTLRR
CDKN1C 200	LKQTLQR LRFNLRK	QSGTLFN LKQTLQR	QKSNLKT LKVYLSK	QKSQLKT RKYTLQV
CDKN1C 125RC	RKDVLLS RRGDLNR	RRSTLRD QSGTLRR	RKSTLRD DRSTLRQ	RVDTLLD FRSKLRR
	DNA target 5' - 3'
CDK125	GCCAATgGGCGGTgCGCGGGgGCCGGGc
CDK200	TTGAAAcTGAAAAtACTACAtTATGCTa
CDK125RC	gCCCGGCcCCCGCGcACCGCCcATTGGC

## Sheet: Fig6e
	F1 F2	F3 F4	F5 F6	F7 F8
CDKN1C Array 200 F1-6	LKQTLQR LRFNLRK	QSGTLFN LKQTLQR	QKSNLKT LKVYLSK
CDKN1C Array 200 F3-8		QSGTLFN LKQTLQR	QKSNLKT LKVYLSK	QKSQLKT RKYTLQV
CDKN1C Array 200 F1-8	LKQTLQR LRFNLRK	QSGTLFN LKQTLQR	QKSNLKT LKVYLSK	QKSQLKT RKYTLQV
CDKN1C Array 125 F1-6	RKYHLSR DRSTLRR	RKDHLRN FPYLLRR	LKHHLLR ERSKLRR
CDKN1C Array 125 F3-8		RKDHLRN FPYLLRR	LKHHLLR ERSKLRR	LKQTLQV DRSTLRR
CDKN1C Array 125 F1-8	RKYHLSR DRSTLRR	RKDHLRN FPYLLRR	LKHHLLR ERSKLRR	LKQTLQV DRSTLRR
DPH1 Array 15 F1-6	DPSNLLR HLSNLRS	RKSTLRD RRTTLRD	DRSTLRN QLRYLRT
DPH1 Array 15 F3-8		RKSTLRD RRTTLRD	DRSTLRN QLRYLRT	QKAHLLR DRSTLRQ
DPH1 Array 15 F1-8	DPSNLLR HLSNLRS	RKSTLRD RRTTLRD	DRSTLRN QLRYLRT	QKAHLLR DRSTLRQ

## Sheet: qPCR primers
	DNA sequence (5'-3')
qRPS18_F	GCGGCGGAAAATAGCCTTTG
qRPS18_R	GATCACACGTTCCACCTCATC
qUBE4A_F	CAGCTGGAAAGCCTCAAATC
qUBE4A_R	GGCATTTGCAAAAGTGTCCT
qDPH1_F	TGAAAGCCGAGTATCGTGTG
qDPH1_R	AGATACACAACGGCCTCCAC
qRAB1A_F	CATTTGTGTGTGCACAATGC
qRAB1A_R	ACAGCACAGAAGCCCCTCTA
qCDKN1C_F	GATCAGCGCCTGAGAAGTCG
qCDKN1C_R	GCTCTTTGGGCTCTAAATTGGCT
qSLC9A9_F	TTGAGGACTTGACTCCCATTTG
qSLC9A9_R	GCGATGGGAGAAGTAGCATAAG
qBDH2_F	CAAGATAAAGGTGCCAGCAGATA
qBDH2_R	GTGCCCTCATGAACAGGATTAG

## Sheet: CDKN1C#200 8R MEME Motif 1
Sequence name	Strand	Start	P-value	Site
CDK200_8R_4774::13:92420	+	61	1.89e-09	TATTTCCTGA TTGCTAAAGAATGCT AACTAGCCAC
CDK200_8R_15064::X:44580	-	38	1.89e-09	ACATACTTTA TTGCTAAAGAATGCT AACAATCATC
CDK200_8R_8954::3:209352	+	41	1.89e-09	TAAGTGGAAT TTGCTAAAGAATGCT ATTTGTTCTC
CDK200_8R_2075::10:68563	-	41	1.89e-09	ATCACTTATT TTGCTAAAGAATGCT CCAGAATCCT
CDK200_8R_3992::12:74915	+	49	1.89e-09	TTATAAGTGT TTGCTAAAGAATGCT TTCCTGTACT
CDK200_8R_12021::6:44470	-	56	1.89e-09	ACTTGCAATT TTGCTAAAGAATGCT GCTGTTGCCA
CDK200_8R_3513::12:14397	-	42	3.78e-09	TGGGATGACC ATGCTAAAGAATGCT CTGGAACAGT
CDK200_8R_371::1:4792031	-	43	3.78e-09	CTTCAGAGCC ATGCTAAAGAATGCT TTTCAGCTTC
CDK200_8R_15259::X:81624	-	45	3.78e-09	TGCAATTAGC ATGCTAAAGAATGCT TCAGAGTACT
CDK200_8R_8558::21:45316	+	42	3.78e-09	GGAATGATAG ATGCTAAAGAATGCT CAGCTTATAG
CDK200_8R_14881::X:17351	-	48	3.78e-09	GAGCAAATCA ATGCTAAAGAATGCT AAAAAGCATT
CDK200_8R_10231::5:20553	-	44	3.78e-09	TTTGGTAACA ATGCTAAAGAATGCT AACCTCAGTC
CDK200_8R_14542::9:28951	-	44	5.67e-09	TGCAGGATGA TTGCTAAACAATGCT GACAGCAAGA
CDK200_8R_3183::11:43238	-	32	5.67e-09	AAGTGCTTTG TTGCTAAACAATGCT AATGATCATC
CDK200_8R_5511::15:61004	-	44	5.67e-09	TTCCATCAAT TTGCTAAACAATGCT GTGATGAACA
CDK200_8R_5242::14:67534	-	49	5.67e-09	TTCCAACCTT TTGCTAAACAATGCT GCAATGAATA
CDK200_8R_5429::15:39755	+	46	5.67e-09	ATGCAAGAGA TTGCTAAACAATGCT GAGACTCCAA
CDK200_8R_6222::17:84241	+	54	5.67e-09	tcctaatttt ttgctaaacaatgct ttgatgaaca
CDK200_8R_12782::6:13509	+	40	5.67e-09	GTAAAAGATA TTGCTAAACAATGCT ATTTCAATGT
CDK200_8R_5063::14:33109	-	40	5.67e-09	ATAAACAGTA TTGCTAAACAATGCT AAAGTCCATT
CDK200_8R_3294::11:95752	+	46	7.56e-09	cacttatgaa atgctaaacaatgct ctgaacacct
CDK200_8R_9938::4:138927	-	52	7.56e-09	ATTTTTAGAT ATGCTAAACAATGCT ATAGTGAACA
CDK200_8R_12410::6:95267	+	37	7.56e-09	TGAGCCTCCC ATGCTAAACAATGCT ACAATATTCT
CDK200_8R_5956::16:96538	+	36	7.56e-09	tagtatgagc atgctaaacaatgct aatatgggca
CDK200_8R_2665::10:84391	+	27	7.56e-09	TGCCCAAGCC ATGCTAAACAATGCT CAACCAGATC
CDK200_8R_8913::3:151502	+	44	7.56e-09	taagctaaat atgctaaacaatgct actttctcac
CDK200_8R_12539::6:11177	+	43	7.56e-09	agagaagagc atgctaaacaatgct gtgaagaagc
CDK200_8R_9579::3:192854	-	45	1.29e-08	AAAAGAATTA TTGCTAAAAAATGCT GATAATCATC
CDK200_8R_1390::1:192557	+	47	1.29e-08	aaagacttta ttgctaaaaaatgct agcaatcatt
CDK200_8R_2741::10:91795	+	39	1.29e-08	agatattttg ttgctaaaaaatgct aacagtcatc
CDK200_8R_13054::6:16238	+	39	1.29e-08	aaatacgtta ttgctaaaaaatgct aacaattacc
CDK200_8R_14026::8:17709	+	42	1.29e-08	aaatatttca ttgctaaaaaatgct aaagatcatc
CDK200_8R_4680::13:52143	-	39	1.29e-08	AAATATTATT GTGCTAAAGAATGCT GATGATGAAA
CDK200_8R_9482::3:174691	+	42	1.29e-08	aaaaactgaa ttgctaaaaaatgct aacaatcatc
CDK200_8R_1683::1:224110	+	43	1.29e-08	aaatatttta ttgctaaaaaatgct aatcatctga
CDK200_8R_1420::1:197114	+	46	1.29e-08	aaatactaaa ttgctaaaaaatgct aagaaccatg
CDK200_8R_7646::2:132897	+	35	1.29e-08	aaatagtgca ttgctaaaaaatgct aacgattatc
CDK200_8R_11904::6:31908	-	51	1.29e-08	AAATACTGTA TTGCTAAAAAATGCT AACAGTCATC
CDK200_8R_12259::6:79031	+	51	1.29e-08	aaatacttta ttgctaaaaaatgct aattatctga
CDK200_8R_14627::9:84979	-	44	1.29e-08	AAACACTTTA TTGCTAAAAAATGCT AACAATCATC
CDK200_8R_8075::20:18233	+	40	1.29e-08	aaatacctta ttgctaaaaaatgct aatgattgtc
CDK200_8R_4779::13:92804	+	50	1.29e-08	aaattctttg ttgctaaaaaatgct aaccatcatc
CDK200_8R_8611::22:23413	-	51	1.29e-08	AGAAAAAACT TTGCTAAAAAATGCT AAGGATTATC
CDK200_8R_5074::14:33920	-	36	1.29e-08	AAACACCTTA TTGCTAAAAAATGCT AATGATCATC
CDK200_8R_15396::X:10762	+	52	1.29e-08	aaaaatttta ttgctaaaaaatgct aatgatcatc
CDK200_8R_15748::X:15568	-	52	1.29e-08	AGATACTTTA TTGCTAAAAAATGCT AACAATCATC
CDK200_8R_407::1:5194490	-	49	1.29e-08	AAATACTTTA TTGCTAAAAAATGCT AACAATCATC
CDK200_8R_6785::17:80076	-	50	1.29e-08	ACAAACTTTA TTGCTAAAAAATGCT AACAATCACC
CDK200_8R_956::1:1141425	-	42	1.29e-08	AAAAGCTTGA TTGCTAAAAAATGCT AAATTGCTAA
CDK200_8R_1500::1:204817	-	49	1.29e-08	AAATACTTTA TTGCTAAAAAATGCT AACAATCATC
CDK200_8R_11596::6:12599	-	44	1.29e-08	TCACACTTTA TTGCTAAAAAATGCT GATTATCTAA
CDK200_8R_7755::2:166112	-	62	1.29e-08	AAATGCTTTA TTGCTAAAAAATGCT AACAGTCATC
CDK200_8R_6764::17:77338	+	41	1.29e-08	ttatgtcttt ttgctaaaaaatgct aataatcatc
CDK200_8R_1756::1:229151	+	44	1.29e-08	aaaaacttta ttgctaaaaaatgct aatgatcacc
CDK200_8R_13434::7:10019	+	45	1.29e-08	aaatatttta ttgctaaaaaatgct aatgacaatc
CDK200_8R_171::1:2481527	+	39	1.29e-08	aaaaaaatca ttgctaaaaaatgct aatggttatc
CDK200_8R_10355::5:39717	+	43	1.29e-08	aaatacttta ttgctaaaaaatgct aatgatcatc
CDK200_8R_11939::6:36036	-	42	1.29e-08	AAATATTTTT TTGCTAAAAAATGCT AAGGGTCACC
CDK200_8R_8682::22:31500	-	41	1.29e-08	AAACACCTTA TTGCTAAAAAATGCT AACAATTATC
CDK200_8R_11577::5:18036	-	58	1.29e-08	AGATACTTTA TTGCTAAAAAATGCT AACACAGAGA
CDK200_8R_1426::1:197302	-	46	1.29e-08	AAAACCTGTA TTGCTAAAAAATGCT AACGATCATC
CDK200_8R_4596::13:44951	+	26	1.29e-08	aaatatttca ttgctaaaaaatgct aaaactcatc
CDK200_8R_6893::18:28557	-	52	1.29e-08	AGACTTCTTT TTGCTAAAAAATGCT AACACATTTG
CDK200_8R_1748::1:228498	+	44	1.29e-08	aaatactttg ttgctaaaaaatgct aatgatcatc
CDK200_8R_14205::8:43229	+	55	1.29e-08	aaatactgta ttgctaaaaaatgct aataatcatc
CDK200_8R_13233::7:42538	-	44	1.29e-08	TTGCACTTCA TTGCTAAAAAATGCT AATGATCATC
CDK200_8R_9168::3:806629	-	39	1.29e-08	TGAGATGCAT TTGCTAAAAAATGCT TGCCTTGGTA
CDK200_8R_2300::10:30194	-	51	1.29e-08	AAATACTTCA TTGCTAAAAAATGCT AACAATCATC
CDK200_8R_14487::9:13086	-	43	1.29e-08	AAATATGCAA TTGCTAAAAAATGCT AACAATCATT
CDK200_8R_10759::5:83320	-	52	1.29e-08	AAAATGTTTA TTGCTAAAAAATGCT AATAATCATC
CDK200_8R_2544::10:70659	-	39	1.29e-08	AAATACTTTA TTGCTAAAAAATGCT AACAATCATC
CDK200_8R_5862::15:95567	+	50	1.29e-08	aaatcctttg ttgctaaaaaatgct aacaattatc
CDK200_8R_14927::X:23547	-	36	1.29e-08	AAATGCTTTA TTGCTAAAAAATGCT AATCATCATC
CDK200_8R_8560::21:45702	+	41	1.29e-08	aaatacttta ttgctaaaaaatgct aataatcatc
CDK200_8R_3012::10:12184	-	52	1.29e-08	AAATGCTTTA TTGCTAAAAAATGCT AATGACGTGA
CDK200_8R_7932::2:212507	-	46	1.29e-08	AAAACAGTTA TTGCTAAAAAATGCT AACAATCATC
CDK200_8R_10182::5:14800	-	52	1.29e-08	AGATACTCCA TTGCTAAAAAATGCT AACGATCATC
CDK200_8R_14934::X:23930	-	42	1.29e-08	AAATACTTTA TTGCTAAAAAATGCT AATGATCATC
CDK200_8R_10676::5:76978	-	46	1.29e-08	AAATACTTTA TTGCTAAAAAATGCT AAAGGTCATC
CDK200_8R_7192::19:33453	-	47	1.29e-08	AAAGACTTTA TTGCTAAAAAATGCT GACACACACA
CDK200_8R_7297::19:43887	+	46	1.29e-08	atatacttca ttgctaaaaaatgct aatggtcatc
CDK200_8R_1695::1:224598	-	50	1.29e-08	AAATACTTTA TTGCTAAAAAATGCT AACAGTCATC
CDK200_8R_14786::9:13156	+	40	1.29e-08	gaaactgtga gtgctaaagaatgct ctagggctga
CDK200_8R_5540::15:65538	-	48	1.29e-08	AAATATTTCA TTGCTAAAAAATGCT AATGATCATG
CDK200_8R_13414::7:97794	-	48	1.29e-08	AAAAACGCTA TTGCTAAAAAATGCT AACATTCATC
CDK200_8R_5137::14:41839	+	52	1.7e-08	CCAGCGGGTA TTGCTAAAGCATGCT GTGTGCACAT
CDK200_8R_7756::2:166254	-	47	1.7e-08	ACTGTCTATA TTGCTAAAGCATGCT TATAAACATT
CDK200_8R_4053::12:83483	+	57	1.7e-08	AAATTTCAGA TTGCTAAAGCATGCT AACATTTTTG
CDK200_8R_9688::4:389249	-	34	1.7e-08	AAACCTACCA TTGCTAAAGCATGCT GTTCGCACTT
CDK200_8R_3162::11:31027	+	44	1.7e-08	ATTTCAGTCA TTGCTAAAGCATGCT GGGTTGAAAA
CDK200_8R_14059::8:20620	-	51	1.7e-08	GGCTGCTTCA TTGCTAAAGCATGCT GTGGGGAAAA
CDK200_8R_3861::12:61071	-	35	1.7e-08	AAATATTGTA TTGCTAAAGCATGCT GACATGAAGG
CDK200_8R_12169::6:67184	+	53	1.7e-08	ATTAGTAAGC TTGCTAAAGCATGCT AACTGAGATG
CDK200_8R_4718::13:72506	-	48	2.08e-08	GATGAAGGTG CTGCTAAACAATGCT TTTAATACAA
CDK200_8R_7900::2:203984	+	52	2.08e-08	tccaattcct ctgctaaacaatgct aagaccaagc
CDK200_8R_14852::X:13836	+	42	2.08e-08	TGTGATTCTA ATGCTAAAGCATGCT TACCATACCA
CDK200_8R_4678::13:51886	+	50	2.08e-08	tttggtccct gtgctaaacaatgct gagaccaagt
CDK200_8R_4133::12:93814	+	43	2.08e-08	aggtgcagaa ctgctaaacaatgct ctgggcaatc
CDK200_8R_9234::3:122519	-	48	2.08e-08	AGGATCTCAT CTGCTAAACAATGCT AAAAGAGAGC
CDK200_8R_14042::8:18917	-	28	2.08e-08	CTTACGTGCC ATGCTAAAGCATGCT GTAAGTGTGT
CDK200_8R_15111::X:54966	-	49	2.08e-08	GCATCTCTGT CTGCTAAACAATGCT CATTTTGGAT
CDK200_8R_8472::21:36658	-	49	2.08e-08	GAGGGAATGT CTGCTAAACAATGCT GGACACACTC
CDK200_8R_3510::12:13992	-	48	2.08e-08	GATATCATTA CTGCTAAACAATGCT TATGGCTCTA
CDK200_8R_10453::5:56655	-	49	2.2e-08	GACAAGTGAA TTGCTAAACCATGCT AGACTAGAGA
CDK200_8R_10258::5:28784	+	42	2.83e-08	tattttccct gtgctaaaaaatgct taaataaaac
CDK200_8R_8317::20:57057	+	32	2.83e-08	aactacttta ctgctaaaaaatgct aacaatggtc
CDK200_8R_9301::3:144897	+	43	2.83e-08	GCAATGCACA GTGCTAAAAAATGCT AAGCTTCTAA
CDK200_8R_14567::9:41232	+	60	2.83e-08	aaatacgtca gtgctaaaaaatgct aatgaatatc
CDK200_8R_12570::6:11578	+	42	2.83e-08	TGTCACAAAT GTGCTAAAAAATGCT AACATTCTCA
CDK200_8R_9568::3:191730	+	32	3.32e-08	CCTTATATTT CTGCTAAAGCATGCT TACCTCTAAA
CDK200_8R_7522::2:703919	+	41	3.32e-08	taaggagtca gtgctaaagcatgct aggcaaggag
CDK200_8R_15117::X:55661	+	42	3.32e-08	aaatactgta ttgctaaaacatgct aaagaccatc
CDK200_8R_8360::21:24106	+	48	3.32e-08	ttgctttctc ctgctaaagcatgct atttgccttt
CDK200_8R_11695::6:10679	+	37	3.63e-08	aaaTAGCTCA TTGCTAAACAGTGCT AACaagtaag
CDK200_8R_3985::12:73471	-	46	4.21e-08	AGCCCAGTGG TTGCTAAATAATGCT CTCAGTTACA
CDK200_8R_14383::8:10914	+	56	4.21e-08	TGATTAGCAA TTGCTAAATAATGCT GTAGCCTTGA
CDK200_8R_11518::5:17200	+	45	4.21e-08	catgcccttt ctgctaaaccatgct TTTCTAAGGT
CDK200_8R_15185::X:72568	+	43	4.21e-08	caatgttcct ctgctaaaccatgct gTTTTTCTAG
CDK200_8R_8312::20:55896	+	48	4.21e-08	aaaatgcttt ttgctaaataatgct aatgatcatc
CDK200_8R_11637::6:38461	+	45	4.21e-08	aaatacttaa ttgctaaataatgct aatgatcctc
CDK200_8R_7656::2:137984	-	44	5.86e-08	AAACATCAGA AAGCTAAAGAATGCT AAGTGATGTC
CDK200_8R_3184::11:43342	-	34	5.86e-08	GCTCATGACA ATGCTGAAGAATGCT GATGTCTTAT
CDK200_8R_5222::14:61877	+	45	5.86e-08	TCCTTAGCCC CTGCTAAAGAGTGCT GGACTCCCAG
CDK200_8R_910::1:1095921	-	56	5.86e-08	ACAAAATATT GTGCTAAAGAGTGCT AAGATTCTGC
CDK200_8R_11469::5:16645	+	50	5.86e-08	TTGTTCTCCA GTGCTAAAGAGTGCT AACCAATTTT
CDK200_8R_7392::2:283791	-	38	5.86e-08	ATGCAGGGAC AAGCTAAAGAATGCT GACAGCTCCA
CDK200_8R_1133::1:162525	+	51	5.86e-08	GGTACTCCAG CTGCTAAAGAGTGCT GAGATATGTT
CDK200_8R_7984::2:235595	+	48	7.42e-08	GGCAGATGCA TTGCTAAAGCGTGCT CACTAATAAA
CDK200_8R_3077::10:13037	+	39	7.42e-08	TGTCATGTCT CTGCTAAAACATGCT TCTCCCAGGC
CDK200_8R_2190::10:18450	-	60	7.42e-08	GAAACTACTT TTGCTAAAGGATGCT TTTAGCCCTA
CDK200_8R_13190::7:29086	+	44	7.42e-08	aaaaaCACAT TTACTAAAGAATGCT AACAGCCggc
CDK200_8R_13164::7:26071	+	47	8.96e-08	TGGAAGCAAG CTGCTAAACAGTGCT GCATAGCAAC
CDK200_8R_9574::3:192202	+	35	8.96e-08	GAAATACAGC CTGCTAAACAGTGCT TGATGGTAAA
CDK200_8R_10430::5:54218	+	33	8.96e-08	GCTATGCCTA TTGCTACAGAATGCT CATGCTCCTA
CDK200_8R_5940::16:41131	+	41	8.96e-08	ATTTCCTTAA GTGCTAAACAGTGCT GAATGCTGAA
CDK200_8R_14149::8:36731	-	49	8.96e-08	TGAAATGATT AAGCTAAACAATGCT AGAGAACTGG
CDK200_8R_9270::3:135103	-	38	1.05e-07	GCATCAATGT GTGCTAAATAATGCT AACTCCTCTC
CDK200_8R_6395::17:37005	+	40	1.05e-07	AAAAGAAACC CTGCTAAATAATGCT AAAAAATAGT
CDK200_8R_12775::6:13445	-	48	1.05e-07	TAAAACACCA GTGCTAAATAATGCT GTGTTCAATG
CDK200_8R_10396::5:50700	+	45	1.05e-07	TGATCTAAAT TTACTAAACAATGCT TTAAGGCAAG
CDK200_8R_6944::18:48644	+	45	1.05e-07	GATGCCACAC TTACTAAACAATGCT GACAACTAGC
CDK200_8R_7151::19:30662	-	47	1.05e-07	CTTAAACTGA TTGCTAAAGAATGCC CACTGTTTAA
CDK200_8R_14702::9:10928	+	43	1.35e-07	CCTGTCACCC TTGCTAAATCATGCT AATAATGAAA
CDK200_8R_10503::5:61295	+	60	1.35e-07	AAACACAAAA TTGCTGAAAAATGCT GGCTTAAACA
CDK200_8R_7886::2:200310	-	31	1.35e-07	CTCTGGTGCA ATACTAAACAATGCT AAAGTATTGT
CDK200_8R_5007::14:25249	-	43	1.35e-07	TATTAGCACA ATACTAAACAATGCT GAACTAAACT
CDK200_8R_8236::20:46852	-	43	1.35e-07	AATGGTGCCT GAGCTAAAGAATGCT TAAGATCCCT
CDK200_8R_10325::5:37646	-	47	1.35e-07	TGCAACTGAC ATGCTAAAGAATGCA TCAGGGTCTC
CDK200_8R_4589::13:44529	+	47	1.56e-07	tataaggaaa aagctaaaaaatgct aatcaaaaat
CDK200_8R_15686::X:14429	-	34	1.56e-07	CAGCTTGGAT TTGCTAAACAATGCC CAAGATAGAT
CDK200_8R_10893::5:96659	-	45	1.56e-07	AGCAGAACAA TTGCTAAACAATGCA TTAATGACTA
CDK200_8R_14754::9:12577	-	44	1.56e-07	AAGAATGTAA AGGCTAAACAATGCT AACACAGCCT
CDK200_8R_11955::6:37250	+	41	1.56e-07	GGAaaaattt ttgctaaacaatgcc catattacat
CDK200_8R_1841::1:234384	+	43	1.86e-07	atacttttta ttactaaaaaatgct aaagattctc
CDK200_8R_9673::4:328879	-	28	1.86e-07	TGCACTGGTG AAGCTAAAGCATGCT GCAGGGATGT
CDK200_8R_10753::5:82960	+	42	1.86e-07	aatgcaaaga gtgctaaaggatgct cttttgaata
CDK200_8R_4208::12:10158	-	52	1.86e-07	CCTTATTTTA AAGCTAAAGCATGCT AAGCCCTCTA
CDK200_8R_3826::12:54509	+	43	1.86e-07	GGAAATATCA GTACTAAAGAATGCT TTAGTCTTCT
CDK200_8R_3902::12:65320	+	44	1.86e-07	AAAAAAGGTA ATGCTAAACAATGCC TGTATTAAGA
CDK200_8R_14239::8:55118	+	45	1.86e-07	GAAATGCGTA GTACTAAAGAATGCT AAGTATATTC
CDK200_8R_5073::14:33844	+	54	1.86e-07	ATTGATGTCA TTACTAAAAAATGCT AACTTCTgcc
CDK200_8R_9286::3:141027	+	43	1.86e-07	GAAAGGGGCC ATGCTAAACAATGCC CCACTCCATA
CDK200_8R_11027::5:11282	-	49	1.86e-07	TCCACTGAAA ATGCTAAACAATGCC CACAATGGCC
CDK200_8R_3163::11:31067	+	39	2.11e-07	aagaaatgaa ttactaaagcatgct acaacctgaa
CDK200_8R_6514::17:48514	+	41	2.11e-07	GTGACCTAAG ACGCTAAACAATGCT TGATGATCTG
CDK200_8R_8745::22:40249	-	47	2.11e-07	TGTTCTGCCA ACGCTAAACAATGCT CCTTTAGCAG
CDK200_8R_25785::22:4024	-	51	2.11e-07	TGTTCTGCCA ACGCTAAACAATGCT CCTTTAGCAG
CDK200_8R_2336::10:34638	+	44	2.11e-07	AGTCCCCAAT TAGCTAAACCATGCT AAGTAGCTAA
CDK200_8R_6694::17:69692	-	48	2.11e-07	GGAGAAAACA TTACTAAAGCATGCT CAGTTATCTA
CDK200_8R_10257::5:28709	-	70	2.11e-07	ATACTAAATT ATGCTAAGAAATGCT AAAAGAAATT
CDK200_8R_11414::5:15413	+	52	2.42e-07	accctaacag atactaaagcatgct ataaagcctc
CDK200_8R_8040::20:43416	+	35	2.42e-07	CAATGACTAA TTGCTACAGCATGCT GAAGTTTTGA
CDK200_8R_6935::18:45863	-	31	2.42e-07	ACTAAAGAAA ATACTAAAGCATGCT AGGAAGGAGG
CDK200_8R_1956::1:240860	+	35	2.42e-07	GTCAACGAAA ATGCTACAAAATGCT GATTATATAT
CDK200_8R_2110::10:11387	-	54	2.42e-07	GCTATGGTAA TGGCTAAAGCATGCT GAGTTTAGCC
CDK200_8R_15509::X:12260	-	43	2.42e-07	ACTGTTTATG CTACTAAACAATGCT AAGTCATTGT
CDK200_8R_8432::21:33344	-	42	2.42e-07	TATACACAAA CTGCTAAGCAATGCT TATCTCTAGT
CDK200_8R_12041::6:45916	+	44	2.42e-07	CAGAGGGTGG GTACTAAACAATGCT TATTATGCTT
CDK200_8R_8250::20:48437	+	58	2.83e-07	TTGCAATGCC CTGCTAAAATATGCT TTTCATCTCC
CDK200_8R_15633::X:13642	-	52	2.83e-07	TGGATAGACA TTGCTAAAGTGTGCT CAATAGCTTG
CDK200_8R_10328::5:37731	-	43	2.83e-07	ATTCAAATGA AGGCTAAAGCATGCT ATTTCGCTGG
CDK200_8R_770::1:8980678	-	35	2.83e-07	GCCTGGCACA GTGCTAAATCATGCT TACCACTGCT
CDK200_8R_7593::2:108154	-	51	3.1e-07	GGTGCCTGCA ATGCTAAGCCATGCT GAATCCCTGG
CDK200_8R_10621::5:73677	-	30	3.1e-07	CAGAGCCACA TGGCTAAACCATGCT GTGCCTCCTT
CDK200_8R_6494::17:47106	-	44	3.1e-07	TCAAGGGAAA ATACTAAACCATGCT TAGGAATACA
CDK200_8R_10705::5:79279	-	57	3.1e-07	GAGATTATGT CTGCTAAACAATGCA GCAGTCTAAA
CDK200_8R_11408::5:15350	+	60	3.1e-07	aaggccagtg gagctaaagcatgct gaggaaagag
CDK200_8R_7813::2:178272	-	23	3.1e-07	TGCAAGAAGG ATGCTAAAGTGTGCT AAAGCTCAAG
CDK200_8R_4811::13:96222	-	47	3.1e-07	GAAACTCTAT GAGCTAAAGCATGCT CCCTGATAAA
CDK200_8R_12325::6:84980	-	48	3.1e-07	CAAGCTCACA CAGCTAAAGCATGCT AAGCTACACT
CDK200_8R_14033::8:18197	+	48	3.1e-07	accagggata ctgctaaacaatgca cacgacagcc
CDK200_8R_14818::9:13744	-	42	3.45e-07	TTGAGAGAGA TAGCTAAACAGTGCT TAAGAGGGAA
CDK200_8R_10175::5:14165	+	42	3.45e-07	CCATTGCCCA TTGCTAAACTGTGCT GGAGGCAGTT
CDK200_8R_8912::3:149616	-	47	3.45e-07	AGAGACTGCA TTACTAAAGAGTGCT AACAAGAATA
CDK200_8R_14913::X:21260	+	47	3.92e-07	ATCATTGCTG CTACTAAAGCATGCT GACAAAATAG
CDK200_8R_14849::X:13750	-	55	3.92e-07	ATCCTGAGAA GTGCTACAAAATGCT GACTAGTCTA
CDK200_8R_1443::1:198681	-	47	3.92e-07	ATACATTTAA CTGCTACAAAATGCT GAATTTCAGA
CDK200_8R_7107::19:28307	-	32	3.92e-07	GGCATGGCCT ATGCTAAACTGTGCT TCTGGAAAAT
CDK200_8R_5520::15:63226	-	49	3.92e-07	GTAACAGATA TGGCTAAAGAGTGCT CAACCACACA
CDK200_8R_1788::1:230972	+	33	4.39e-07	CATAGGGCTT ATGCTATAAAATGCT ACTTCTAAAC
CDK200_8R_7160::19:31251	-	54	4.39e-07	CTTCCTAAGG GGGCTAAAGCATGCT CTGAAATGGG
CDK200_8R_4828::13:97893	+	47	5.02e-07	GGAAATAAAA ATGCTACAACATGCT AAGAAGCCAA
CDK200_8R_6902::18:31615	+	49	5.02e-07	ttccaatctt ttgctaaacaatgcg tccatcaact
CDK200_8R_397::1:5126445	-	23	5.02e-07	AATAAAGTCA CTGCTAAAGCATGCA GCTTGTCACC
CDK200_8R_957::1:1142233	+	51	5.02e-07	AGCGTCCCCA GTGCTAAAGCATGCC CCATCTCTGC
CDK200_8R_1723::1:226631	+	39	5.02e-07	CCTTCCGAGA ATGCTAAGCAGTGCT GAATGCCAGG
CDK200_8R_9766::4:755115	+	49	5.02e-07	gatactagca atactaaacagtgct tttccaccat
CDK200_8R_1959::1:240899	-	47	5.02e-07	GTACCAGCCA TTGCTAAAACATGCC AAATTGTAAA
CDK200_8R_8017::20:21007	-	46	5.02e-07	GAAAAAGAAT GAGCTAAAGAGTGCT CACTGGATAC
CDK200_8R_1883::1:235857	-	52	5.02e-07	TTATGCCTGA CTACTAAACCATGCT AGCCTTCTGC
CDK200_8R_4367::12:12008	-	49	5.66e-07	ACAGAGGAAA ATGCTAAATGATGCT ATGGGATGCA
CDK200_8R_2168::10:15944	-	44	5.66e-07	TGAAAGCATT ATGCTAAGTAATGCT GAAAGGAGCC
CDK200_8R_2643::10:79477	+	40	5.66e-07	GAAACAACAA ATACTAAATAATGCT AGCTAAAACC
CDK200_8R_6461::17:43441	+	37	6.38e-07	ctatcagacg ctgctaaagggtgct taggggtgtt
CDK200_8R_13394::7:96143	+	22	6.38e-07	AAAAGCTTTA TTACTAAAAAGTGCT ATCCTGAAAC
CDK200_8R_13539::7:11252	-	35	6.38e-07	GGCAGCACTT GTGCTAAACTGTGCT TAAGGTGCCA
CDK200_8R_3803::12:52601	-	50	6.38e-07	GAAACACCAT CTGCTAAACCATGCC TGAGTCTTCC
CDK200_8R_14396::8:11965	-	67	6.38e-07	GTGAGCACCA ATGCTGAGGAATGCT GAGAAAAGCA
CDK200_8R_2097::10:84445	-	27	6.38e-07	CTACCAGCCA GTGCTAAACTGTGCT AAGGGAGAAT
CDK200_8R_15553::X:12991	-	65	6.38e-07	AGACTTTAAA ATGCTAAAGCATGTT GTGACTCTCC
CDK200_8R_11889::6:30219	-	49	6.38e-07	GGAGCAGGTG CTGCTAAACCATGCA CTCACTGCAG
CDK200_8R_3745::12:46267	-	36	7.27e-07	CGGGGAGAAA TTACTAAAGGATGCT TGCAGTGACT
CDK200_8R_10275::5:31533	-	41	7.27e-07	CTGAAAAACA ATGCTAAATAATGCA CATAATTGAA
CDK200_8R_13925::8:16219	-	51	7.27e-07	AAAATGGAGC ACGCTAAACAGTGCT AGTGAAACAG
CDK200_8R_9748::4:684796	-	33	7.27e-07	AGAACTGTCA GTGCTAAATTATGCT CCAGTAATGA
CDK200_8R_7044::19:88534	+	55	7.27e-07	agacatgtca atgctaaataatgca taggcatgga
CDK200_8R_8930::3:169406	+	62	8.32e-07	GCTCCTACTT CTACTAAACAGTGCT GTTGCAGTTA
CDK200_8R_2790::10:97709	+	56	8.32e-07	GCACAGAAGG ATGCTAAGGgatgct gaggggaaag
CDK200_8R_2251::10:25253	-	44	8.32e-07	TTGAAAGAGC AAACTAAACAATGCT AATTATGTTA
CDK200_8R_5586::15:67712	+	48	8.32e-07	ggaaacagcc tagctaaatcatgct cccaggagag
CDK200_8R_3834::12:56092	-	50	9.42e-07	GCCTTGTATT TTACTAAAGAATGCC TATGACACAG
CDK200_8R_11763::6:17420	+	51	9.42e-07	GCCTCTTTGC CTGCTAAATGATGCT CAGAGTCATA
CDK200_8R_13435::7:10028	+	34	9.42e-07	actgaagaaa atgctaaaaagtgca cagcatggcc
CDK200_8R_2847::10:10369	-	40	9.42e-07	TGAAATGGCT TTGCTAAAGGATGCC CAACTGGAAA
CDK200_8R_9178::3:874509	+	45	9.42e-07	GAAACAACTA ATGCTAGAAAATGCT AAACCAAAAG
CDK200_8R_13468::7:10526	+	60	9.42e-07	GCATCAGGCC TTGCTAAACTATGCA CATGACTGTT
CDK200_8R_12202::6:71764	+	44	9.42e-07	GAAACAAGCA AGACTAAAGAATGCT CTTCATTGTA
CDK200_8R_14643::9:86339	+	39	9.42e-07	TGAAAGACCA CTACTAAATAATGCT CTGCAATGAC
CDK200_8R_8151::20:34798	+	44	1.07e-06	tgcaactgac atactaaagaatgca tcagtctctt
CDK200_8R_15229::X:77579	+	25	1.07e-06	tgcaactgac atactaaagaatgca taagagtctc
CDK200_8R_11313::5:13942	+	49	1.07e-06	GAACCAGCTG GAGCTAAAGCGTGCT GAGCTCTCCT
CDK200_8R_7912::2:207661	-	45	1.07e-06	GCAACAAACT AAGCTAAACAATGCC CAGAGTTACT
CDK200_8R_15568::X:13162	-	33	1.07e-06	GTCACTGACA TTTCTAAACAATGCT TTTAGAAATC
CDK200_8R_2609::10:75712	+	52	1.36e-06	GAGGAATTGC CTGCTAAAGTATGCC CGCCCTCAGC
CDK200_8R_5479::15:52284	+	43	1.36e-06	ggaacagcta aaactaaagcatgct gggaaaaaat
CDK200_8R_6740::17:75009	-	47	1.36e-06	AAATTAGCTG CTGCTAAGGGATGCT ATGTGCATGC
CDK200_8R_3472::12:88141	-	36	1.36e-06	TTAGTCCTGT CTGCTAAGGGATGCT ATTCTCAGCA
CDK200_8R_5209::14:61346	-	48	1.53e-06	TCCTAAGCCA TTCCTAAACAATGCT TGTGAGGACA
CDK200_8R_14616::9:83109	-	47	1.53e-06	CGCTTTGCAT AGGCTGAAGCATGCT AATTGCTCTG
CDK200_8R_3555::12:23176	+	43	1.53e-06	GAAAGAATAA TTACTACAAAATGCT TCTAAACGCA
CDK200_8R_9768::4:758481	-	48	1.53e-06	GCAACAGTAG CTGCTAGAAAATGCT GATCCCTTAT
CDK200_8R_10551::5:65791	-	48	1.53e-06	GGATTACTAA ACACTAAACAATGCT GAAACCCACA
CDK200_8R_5227::14:63388	-	59	1.53e-06	GTAAGAGAGA ATGCTAAATAATGTT TAAGAGGAAA
CDK200_8R_4562::13:43222	-	40	1.53e-06	TGAACAGACA CAGCTAAATCATGCT AAATTTTCAA
CDK200_8R_15495::X:12028	-	60	1.69e-06	ATGAGGAGCT GTGCTAAACTATGCA CTCCCCAAGG
CDK200_8R_12363::6:89270	+	40	1.69e-06	gggagggcca gagctgaagcatgct caagatccct
CDK200_8R_15389::X:10719	-	31	1.69e-06	ATGCATAGGG AAGCTAAAGTGTGCT AAGTTCCTGT
CDK200_8R_15674::X:14100	-	42	1.69e-06	TATCAACACA TTTCTAAAGCATGCT TATCTTGATT
CDK200_8R_1754::1:229056	+	70	1.69e-06	TTTGAAATAA TTGCTAAATGGTGCT AAAAGGTGGC
CDK200_8R_3928::12:66962	+	56	1.69e-06	GCCTGTCTTA TTGCTAAACAGTGCG ACTTAGACTA
CDK200_8R_9398::3:168643	+	46	1.69e-06	atggatgtat atcctaaacaatgct gaatgagaga
CDK200_8R_6917::18:38030	-	43	2.09e-06	GAAACAAACT CTGCTGCAAAATGCT ACATCAATGC
CDK200_8R_5450::15:43084	-	46	2.09e-06	CAATCAGTTT CAACTAAAGCATGCT AGACATTTGC
CDK200_8R_9400::3:168806	+	41	2.31e-06	TGAAATAACA GTGCTAAAGAAGGCT TACAGATCCT
CDK200_8R_5493::15:57067	-	56	2.31e-06	TGTCTCAAAC ATGCTGAGACATGCT TAGGAAATGT
CDK200_8R_11694::6:10525	-	40	2.31e-06	GAAAATGTCA ATGCTGAATTATGCT TATCTAAACT
CDK200_8R_12950::6:15066	+	42	2.57e-06	GCAACAGATT TGGCTAAACAATGTT TTATTAATTC
CDK200_8R_9384::3:167846	-	43	2.57e-06	TGAAACAGAA ATGCTAAAGAATGTA TAAGTGATTG
CDK200_8R_11030::5:11291	-	26	2.57e-06	AGCATCCTCT TAGCTAAATGATGCT CAGCACACAA
CDK200_8R_12379::6:90581	-	36	2.57e-06	TGGTAGGTCT TTACTACAGAGTGCT AAAAAGACAC
CDK200_8R_13865::7:15174	+	45	2.57e-06	GCTGGAGACA AAGATAAACAATGCT AACTGCATGA
CDK200_8R_77::1:13587084	+	49	2.57e-06	CACACCTCAC ATGCTAAAGTGTGCC CTGCAGTCCT
CDK200_8R_15484::X:11926	+	40	2.82e-06	ATACCTTGGA TTAATAAACAATGCT ACTGAAGAAG
CDK200_8R_7104::19:28017	-	46	2.82e-06	GAAGGGACAC GCGCTGAAGCATGCT AAGAGTTTCA
CDK200_8R_14921::X:21926	-	62	2.82e-06	TTGCACGTAT ATGCTGAAAAATGTT AACAACAGCA
CDK200_8R_15477::X:11849	+	43	2.82e-06	CTCTGGAGAA AGGCTAAAGGGTGCT AACGGGCACT
CDK200_8R_96::1:15965578	-	50	2.82e-06	TGTGTTTGTA TTGCTAAACAATGTA CCGTTTAATT
CDK200_8R_11257::5:13374	-	46	3.13e-06	AATCACACAC GTACTAAAGTGTGCT TGCTAACTGA
CDK200_8R_7067::19:14502	+	61	3.13e-06	ccagctgcca ttACTAAAATGTGCT GAGGGCACAA
CDK200_8R_5574::15:67312	-	44	3.13e-06	ACGGCTCTTT CTACTAAAGCATGCA TGGCTGTTTT
CDK200_8R_8696::22:33889	-	37	3.13e-06	GTCATAAATG GCGCTAAGAAATGCT GCCGGTGTGC
CDK200_8R_4137::12:94144	+	46	3.13e-06	ACattatatt atgctatggcatgct atgctatgct
CDK200_8R_14357::8:10113	-	51	3.13e-06	TGCAAGCACC ATGCTAAACAATGTA CTGACATGAT
CDK200_8R_291::1:3958573	+	37	3.47e-06	GAAACAGACA ATACTACACagtgct tcctacacgc
CDK200_8R_8702::22:35261	-	57	3.47e-06	GAAGATGACA ATGCTATAAAATGCA CTGTAAGGTA
CDK200_8R_12649::6:12459	+	65	3.84e-06	TAGAATGGGA AAGCTAAAGTATGCC TGGGCTATAA
CDK200_8R_4237::12:10546	+	47	3.84e-06	AGAAAGTGCA CAGCTACAACATGCT AAGAGGAGTT
CDK200_8R_6473::17:44515	-	46	3.84e-06	AGGAAGGAGT GTGCTAAAGAATGTA CTCCAAGGCA
CDK200_8R_5921::15:10060	-	53	4.25e-06	AAAGCCTCTG ATGCTAGAATATGCT TTGCTGTTTA
CDK200_8R_12156::6:64696	+	43	4.25e-06	ctcaacaaag caactaaataatgct taacattaca
CDK200_8R_236::1:3189735	+	62	4.25e-06	CCAGTTGCGA TTGCTAAAGCATGTC CAGGCTGGTT
CDK200_8R_11407::5:15346	-	52	4.25e-06	GAAACTGCCA TTAATAAAGCATGCT TTGGGGGGTG
CDK200_8R_13963::8:92568	+	45	4.25e-06	ggttgtgaaa atactaaataatgca cgctgaatta
CDK200_8R_6327::17:29374	+	49	4.68e-06	AGGAGGAAAA TAGCTAAGTCATGCT AATGAGTGAA
CDK200_8R_7035::19:59735	+	45	4.68e-06	gcagagactg gtgctaaacaatgta tgtgcactca
CDK200_8R_10469::5:58138	-	51	4.68e-06	AATGATGAAA AGACTAAAAAGTGCT GAGTATTCAG
CDK200_8R_13401::7:96578	+	49	4.68e-06	CAGCAAAATG CTGCTAATTAAtgct aggctgggtg
CDK200_8R_15012::X:38021	-	56	4.68e-06	TCGTAAATAT TTGGTGAACAATGCT AAGGACTATG
CDK200_8R_13822::7:14550	-	76	4.68e-06	AGAAATGAAA ATAATAAAGCATGCT AATACCAAAA
CDK200_8R_7234::19:37432	+	42	4.68e-06	tgcaacggac aaactaaagaatgca tcagtctttt
CDK200_8R_1346::1:185042	-	53	4.68e-06	AGTGGGGACA TTGGTGAACAATGCT AACGTCAGCC
CDK200_8R_514::1:6133748	+	82	5.16e-06	ACTCTACTAG CTGCTAAGTGATGCT GCTT
CDK200_8R_9599::3:195085	-	49	5.69e-06	AGCAAGGACA GTGCTGTAGAGTGCT GAGCTGTAAG
CDK200_8R_3097::11:39491	+	26	5.69e-06	gcaggagata aggctagaaaATGCT ATAGAGACAG
CDK200_8R_9658::4:268600	+	67	6.27e-06	AGTAAATAAA ACGCTAAGCTATGCT AACCGCGTCT
CDK200_8R_288::1:3926897	-	30	6.27e-06	CACAGCCCTG CTGCTGCAGGATGCT GTCCTAGGAA
CDK200_8R_1360::1:186080	-	35	6.27e-06	GCAACAGTCT TTTCTAAATCATGCT AATTTTCTGA
CDK200_8R_2877::10:11008	-	46	6.27e-06	GAAACAGGTA ATGCTACCCAATGCT AAATATCCTA
CDK200_8R_1747::1:228486	+	56	6.27e-06	aagcaaagca aaGCTAACAAATGCT CTTCTGTCAT
CDK200_8R_4234::12:10532	+	65	6.27e-06	atgctatgct atgctataatgtgct atgctatgct
CDK200_8R_1228::1:173840	+	39	6.89e-06	tgaaataggg ataataaagagtgct aacctcatat
CDK200_8R_8299::20:53196	+	58	6.89e-06	CAGCAGTTGC TGGCTAAACAGTGTT GACAGACATT
CDK200_8R_7358::2:205220	-	44	6.89e-06	CCAGGGCCAG ATAATAAAGAGTGCT GAGTTCCAGG
CDK200_8R_15139::X:67185	+	43	6.89e-06	gaaagtagca atgctaaaggaagct gtaatacaca
CDK200_8R_7727::2:159710	+	44	7.58e-06	cgtgttatct catctaaacaatgct acagagcatg
CDK200_8R_1809::1:232428	-	62	7.58e-06	GAAATTGCTG ATAATAAAACATGCT TAGCACACGT
CDK200_8R_14840::X:12382	-	64	7.58e-06	CAATTATTGC TTGCTATGCTATGCT ATGCTATGCT
CDK200_8R_7108::19:28309	-	40	7.58e-06	GCCTGCTCCA AAGCTAAATGGTGCT ACATTATGTG
CDK200_8R_6047::16:25085	-	78	8.26e-06	TGACAAGT TTGCTAATGTGTGCT GAGTGTTCGT
CDK200_8R_5290::14:83355	+	40	8.26e-06	atgctatgct atgctatgctatgct gtgctgtgct
CDK200_8R_3204::11:60447	+	71	8.26e-06	atgctgtgct atgctatgctatgct atgctatgct
CDK200_8R_10288::5:32545	-	48	8.26e-06	GTGAGCAACC TCGCTGCAAAATGCT AAAGGCAAAC
CDK200_8R_9771::4:766083	-	81	8.26e-06	ATGCT ATGCTATGCTATGCT ATGCTATGCT
CDK200_8R_15544::X:12941	-	35	8.26e-06	GAGGCAGTCT ATGCTATGCTATGCT GTGCTATGCT
CDK200_8R_3405::12:65839	+	70	8.26e-06	atgctatgct atgctatgctatgct atgctatgct
CDK200_8R_10341::5:38925	-	28	8.26e-06	TCTGATGTCA ACACTAAAATATGCT ATCTGTGTTT
CDK200_8R_8894::3:127434	-	52	9.06e-06	AGCAGCAGAA TAGATAAAGGATGCT ACACCCTGCC
CDK200_8R_9291::3:142640	+	51	9.06e-06	GCAACAACTA TGGATAAATAATGCT TTCGACAGTT
CDK200_8R_888::1:1065451	+	47	9.06e-06	TGAAAGTATA TGGGTAAAGCATGCT AAACAGAGGA
CDK200_8R_15530::X:12495	+	48	9.06e-06	TAGCTTTTCC TAGCTAAAGAATGTC CACAAAGAGA
CDK200_8R_4627::13:46871	-	54	9.06e-06	TGAAAGAGTA ATGCTAAATAATGTA TTTTCTGAAT
CDK200_8R_991::1:1175415	-	45	9.91e-06	CATCACTGTG TGGCTAAGGTGTGCT GAGTGGCTGT
CDK200_8R_4301::12:11107	+	43	9.91e-06	aagtgttcaa tcactaaggcatgct gagcattggg
CDK200_8R_13724::7:13191	-	37	9.91e-06	GCTGAGTGCT TTGCTGCACTGTGCT GAGTGCTGCT
CDK200_8R_5880::15:96349	-	56	9.91e-06	TGAAAAGGCT TTGCTGTGAAATGCT AAAGAAATTC
CDK200_8R_9827::4:903808	+	46	1.08e-05	GGAACTAACA ATGCTAAAGCATGTG CCTCCTATGA
CDK200_8R_15292::X:88630	+	47	1.17e-05	tgcaattgac atactaaagaatgta ccagagtctt
CDK200_8R_7229::19:36850	-	35	1.17e-05	TAGATGGGCC CAACTAAAGTGTGCT GCGTTCTCTG
CDK200_8R_14006::8:15723	+	50	1.28e-05	AGCAGAGACA TTGCTAAACGATGTC CTGCAACTTC
CDK200_8R_9305::3:148750	+	39	1.28e-05	TGCAACAGAA AAGATAAAATATGCT TACTGCTTCA
CDK200_8R_8335::20:59115	-	48	1.28e-05	GAAACAACCA AGGCTAAAGAATGTC TCTAACGTCA
CDK200_8R_3413::12:14664	+	33	1.39e-05	GCTGGTTACT TCAATAAAGAATGCT GTAAGAAAAG
CDK200_8R_6969::18:55547	+	41	1.39e-05	CTGACTGACA ACGCTGTAAAATGCT CGCTTTGTGA
CDK200_8R_15265::X:83459	+	41	1.39e-05	GAAACAAACG AGTCTAAAGAGTGCT TTGGCACACC
CDK200_8R_5543::15:65781	+	49	1.39e-05	GTGACTGTGA ATACTAAACAATGTA CTACACGGGA
CDK200_8R_5975::16:12538	+	36	1.52e-05	GCATGTAGCA GTGCTGTGAAATGCT AAGGCAAGTG
CDK200_8R_13055::6:16240	-	52	1.65e-05	AGGTCAAATG TAGCTAGGAAATGCT GCATAGAGAG
CDK200_8R_12310::6:84156	+	44	1.65e-05	ttgaaagtgg gagctaaacaatgta cacacatgta
CDK200_8R_5702::15:74610	+	53	1.65e-05	GCCAGCAGGA CTGCTGTGGCATGCT AAAGGGCAGG
CDK200_8R_1692::1:224527	+	40	1.65e-05	tgggaggtca aggctgcagtatgct atgatcatgt
CDK200_8R_15483::X:11911	-	28	1.79e-05	GCTAAGGGGG ATGCTAAGGAGGGCT TGCCTACAGC
CDK200_8R_8848::3:638968	-	43	1.79e-05	GAAAGAACTT GGAATAAAGAATGCT AAAATGTCAA
CDK200_8R_10668::5:76695	+	41	1.79e-05	CCAGAAATAA ATACTAAAAAATGTA CTTGACAAGT
CDK200_8R_10378::5:43163	+	53	1.94e-05	GAGAGAGCAG TTAATACAGCATGCT AAGTATTAGA
CDK200_8R_8588::22:19468	+	36	1.94e-05	GAGACGGAAA GAGATAAACAATGCC CATGAGTACT
CDK200_8R_8802::22:48258	-	59	2.11e-05	GCGGTTGCAG GCGCTAAAGTGTGCA CAGCCTTGTG
CDK200_8R_2230::10:22620	+	72	2.11e-05	CAGGGAAGAG ATGCTAAATGAAGCT AATATGCCTG
CDK200_8R_13839::7:14865	-	32	2.29e-05	TGCAACAGTC AAGCTAAAGGAAGCT GAGAGATAAT
CDK200_8R_15672::X:14029	-	54	2.29e-05	GAAACTGAAA TTGCTGAGGAAGGCT AACAGGCCTA
CDK200_8R_12225::6:75231	+	76	2.29e-05	AGCCTCACGT CTCCTGAACAGTGCT TTTTCAGTTC
CDK200_8R_4775::13:92717	+	44	2.29e-05	gaaagggcaa acaataaaaaatgct gataaggatg
CDK200_8R_761::1:8873821	+	50	2.48e-05	gtgcaTACCA AAGGTGAAGCATGCT TAGTGGCTGA
CDK200_8R_15545::X:12945	+	37	2.48e-05	gaaagaagct ctactgtaacatgct atcaaacagc
CDK200_8R_6455::17:42937	+	38	2.48e-05	GAGACTGAGA CTGCTAAAGGATTCT GGTCTGGGGC
CDK200_8R_9078::3:574648	-	38	2.68e-05	AGCAAGGGCT GAGCTAAACCATGTA CCTGAGTTTA
CDK200_8R_13894::7:15595	+	44	2.9e-05	tgtaacggca ATGCCACAGCATGCT GTTATACTAC
CDK200_8R_8994::3:294814	+	57	3.14e-05	GAAAGCATAA ATGCTAAATCATGTG CTTCCTTGGG
CDK200_8R_7954::2:221824	+	46	3.65e-05	GGATGAGGAA TTGCTGTTGCATGCT GCCTTGCAGG
CDK200_8R_14094::8:26075	-	44	3.93e-05	GGCACTGGCT TCGCTGCAGTGTGCT GAGGGGAGTC
CDK200_8R_15286::X:87768	+	43	3.93e-05	TGAAAGGAAA TCTCTACAAAATGCT AACCCCATTA
CDK200_8R_7121::19:29278	+	43	4.23e-05	TGCCCTGGGA AAGCTGCAATGTGCT CAGTAGCACC
CDK200_8R_7286::19:43181	-	47	4.23e-05	TGCTGTTAGA GAAATGAAGAATGCT TTTGATGCTT
CDK200_8R_11411::5:15405	-	58	4.89e-05	GAAACAGGTA TGTCTATAAAATGCT AAATGACTAA
CDK200_8R_4369::12:12022	+	27	5.26e-05	acatgagaaa aagatataaagtgct gacttagcac
CDK200_8R_1786::1:230899	+	63	5.26e-05	cacataggcc atgctaattcatgcg aacctcctga
CDK200_8R_7223::19:36107	-	43	5.64e-05	CTCTTTGTTT GAGCTGCAACATGCC CAGGACAGGA
CDK200_8R_5208::14:61296	+	34	5.64e-05	TGGCATTCAA ATGCTAGGCTATGCA GAAGAAAGTA
CDK200_8R_12851::6:14092	+	22	5.64e-05	TCATCTCATT GAGATAACCAATGCT AATAGCCTAA
CDK200_8R_13917::7:15908	-	40	5.64e-05	GCAACAGTCA AGGCTGATGGATGCT GTGCTCTAGT
CDK200_8R_7178::19:32453	-	58	5.64e-05	TGAAACAGAA ATGCTACCACATGCA CAAGAAAAAG
CDK200_8R_14949::X:25049	+	82	5.64e-05	TGAAATGGGA GTGATAAagtgtgtt agtg
CDK200_8R_7251::19:39453	+	32	5.64e-05	gagataccta tagctgtaatgtgct gtgaaagagc
CDK200_8R_1258::1:177647	+	49	6.5e-05	gcaagcccaa ttgctgcttcatgct gatgaggtga
CDK200_8R_11687::6:97812	-	45	6.5e-05	GAAAGTGAAA AGACTAAAAAATGTA TGCCACGGAA
CDK200_8R_9497::3:177081	+	57	6.5e-05	gaggtctctg aggctgcagtatgcc gtgactgcgc
CDK200_8R_4923::13:11072	+	60	6.96e-05	GTGGTTGCCA ATGCTGAATAAAGCA TTTATCAAAG
CDK200_8R_1890::1:236240	+	38	7.45e-05	GAAACAGCAA TAACTAAACAATGAT TCTAAAGCTA
CDK200_8R_2961::10:11741	+	59	7.45e-05	gtgctgtgct gtgctgtgctgtgct gggctgtgct
CDK200_8R_13710::7:13091	-	54	7.45e-05	TCAGTGTGCT GTGCTGTGCTGTGCT GTGCTGTGCT
CDK200_8R_10552::5:65821	+	42	7.99e-05	GGAAGTGAAA ATATTGAACAATGCT GATACTGAAT
CDK200_8R_11833::6:25851	-	78	9.77e-05	AGTAGCCA AAGCTAAAAGATGTG TTATAGAGAG
CDK200_8R_6799::17:82358	+	37	0.000119	gaagttgaaa aggctacataatgta tgagtccagc
CDK200_8R_11901::6:31839	+	39	0.000127	GAAGCCCCGT GAGCTAGTTAATGCT GAGTTAGGCT
CDK200_8R_8452::21:35239	+	55	0.000135	TGGCAGCAGC CTGCTGCAGTATGTA CAGCACAAAA
CDK200_8R_13910::7:15800	-	36	0.000153	TGTCAGGAAA GTGATAAGATGTGCC TCTTTCTGTT
CDK200_8R_12076::6:49607	-	39	0.000153	GCTTAATTTG CTGCTGTGTAATGTT ACACTCTGGC
CDK200_8R_2966::10:11803	+	48	0.000153	ggaaactggt ttgctacactgtgtg cattaagaaa
CDK200_8R_14764::9:12855	-	86	0.000162	. GTGATGAGCTATGCA GTCCTCCTCC
CDK200_8R_1794::1:231408	+	56	0.000183	gaaaccagcc acagtgaagtatgct atcacggtga
CDK200_8R_14144::8:33376	-	9	0.000194	TTCTCTGTGC TTGGTAAAGAATTCC TGCTCAAG
CDK200_8R_9703::4:426840	+	41	0.000219	GAGACAGACT GTAATAAACAATGTG TGTTTATTTC
CDK200_8R_4671::13:51591	-	3	0.000246	TGCTGCTTTT TCCCTAATGCGTGCT TT
CDK200_8R_7874::2:197764	+	54	0.000246	GCAACTGTCA TCACTACAGTAAGCT GGTTTACAGA
CDK200_8R_123::1:1933928	+	5	0.000345	AAGG AATCTAACGAGTGCA CGGCGTGTCT

## Sheet: CDKN1C #200 8R STREME Motif 3
motif_ID	motif_ALT_ID	motif_P-value	seq_ID	seq_Score	seq_Class	is_holdout?
3-CTGTTTCAA	STREME-3	0.03	CDK200_8R_12935::6:149856991-149857492	14.26	tp	0
3-CTGTTTCAA	STREME-3	0.03	CDK200_8R_8082::20:18837675-18838176	14.26	tp	0
3-CTGTTTCAA	STREME-3	0.03	CDK200_8R_7178::19:32453165-32453666	14.26	tp	0
3-CTGTTTCAA	STREME-3	0.03	CDK200_8R_13055::6:162406226-162406727	14.26	tp	0
3-CTGTTTCAA	STREME-3	0.03	CDK200_8R_407::1:51944903-51945404	14.26	tp	0
3-CTGTTTCAA	STREME-3	0.03	CDK200_8R_8501::21:37582434-37582935	14.26	tp	0
3-CTGTTTCAA	STREME-3	0.03	CDK200_8R_2741::10:91795537-91796038	14.26	fp	0
3-CTGTTTCAA	STREME-3	0.03	CDK200_8R_2390::10:50421157-50421658	14.26	fp	0
3-CTGTTTCAA	STREME-3	0.03	CDK200_8R_2904::10:112811902-112812403	14.26	tp	1
3-CTGTTTCAA	STREME-3	0.03	CDK200_8R_10668::5:76695932-76696433	14.26	tp	1
3-CTGTTTCAA	STREME-3	0.03	CDK200_8R_4280::12:108781170-108781671	13.3	tp	0
3-CTGTTTCAA	STREME-3	0.03	CDK200_8R_8682::22:31500188-31500689	13.3	tp	0
3-CTGTTTCAA	STREME-3	0.03	CDK200_8R_1747::1:228486278-228486779	13.3	tp	0
3-CTGTTTCAA	STREME-3	0.03	CDK200_8R_2300::10:30194883-30195384	13.3	tp	0
3-CTGTTTCAA	STREME-3	0.03	CDK200_8R_7234::19:37432642-37433143	13.3	tp	0
3-CTGTTTCAA	STREME-3	0.03	CDK200_8R_12108::6:53863744-53864245	13.3	fp	0
3-CTGTTTCAA	STREME-3	0.03	CDK200_8R_2251::10:25253737-25254238	13.1	tp	0
3-CTGTTTCAA	STREME-3	0.03	CDK200_8R_15459::X:115632864-115633365	13.1	tp	0
3-CTGTTTCAA	STREME-3	0.03	CDK200_8R_6461::17:43441964-43442465	13.1	tp	0
3-CTGTTTCAA	STREME-3	0.03	CDK200_8R_6494::17:47106862-47107363	13.1	tp	0
3-CTGTTTCAA	STREME-3	0.03	CDK200_8R_15053::X:43554029-43554530	13.1	tp	0
3-CTGTTTCAA	STREME-3	0.03	CDK200_8R_11876::6:28940217-28940718	13.1	tp	0
3-CTGTTTCAA	STREME-3	0.03	CDK200_8R_11042::5:113340596-113341097	13.1	tp	0
3-CTGTTTCAA	STREME-3	0.03	CDK200_8R_4627::13:46871284-46871785	13.1	tp	0
3-CTGTTTCAA	STREME-3	0.03	CDK200_8R_2838::10:102936052-102936553	13.1	tp	1
3-CTGTTTCAA	STREME-3	0.03	CDK200_8R_761::1:88738215-88738716	13.1	tp	1
3-CTGTTTCAA	STREME-3	0.03	CDK200_8R_9913::4:121153888-121154389	12.09	tp	0
3-CTGTTTCAA	STREME-3	0.03	CDK200_8R_2561::10:72364304-72364805	12.09	tp	0
3-CTGTTTCAA	STREME-3	0.03	CDK200_8R_77::1:13587084-13587585	12.09	tp	0
3-CTGTTTCAA	STREME-3	0.03	CDK200_8R_14818::9:137443547-137444048	12.09	tp	0
3-CTGTTTCAA	STREME-3	0.03	CDK200_8R_2390::10:50421157-50421658	12	tp	0
3-CTGTTTCAA	STREME-3	0.03	CDK200_8R_2230::10:22620760-22621261	12	tp	0
3-CTGTTTCAA	STREME-3	0.03	CDK200_8R_15530::X:124953785-124954286	12	tp	0
3-CTGTTTCAA	STREME-3	0.03	CDK200_8R_6861::18:23034128-23034629	12	tp	1
3-CTGTTTCAA	STREME-3	0.03	CDK200_8R_11248::5:132739559-132740060	11.82	tp	0
3-CTGTTTCAA	STREME-3	0.03	CDK200_8R_7291::19:43429150-43429651	11.82	tp	0
3-CTGTTTCAA	STREME-3	0.03	CDK200_8R_12950::6:150667371-150667872	11.82	tp	0
3-CTGTTTCAA	STREME-3	0.03	CDK200_8R_9305::3:148750083-148750584	11.82	tp	0
3-CTGTTTCAA	STREME-3	0.03	CDK200_8R_11411::5:154052358-154052859	11.74	tp	0
3-CTGTTTCAA	STREME-3	0.03	CDK200_8R_6044::16:24695490-24695991	11.74	tp	0
3-CTGTTTCAA	STREME-3	0.03	CDK200_8R_13925::8:1621912-1622413	11.74	tp	0
3-CTGTTTCAA	STREME-3	0.03	CDK200_8R_2877::10:110080705-110081206	11.74	tp	0
3-CTGTTTCAA	STREME-3	0.03	CDK200_8R_10124::5:7870920-7871421	11.74	tp	0
3-CTGTTTCAA	STREME-3	0.03	CDK200_8R_6222::17:8424111-8424612	11.74	fp	0
3-CTGTTTCAA	STREME-3	0.03	CDK200_8R_10683::5:77995542-77996043	11.7	tp	0
3-CTGTTTCAA	STREME-3	0.03	CDK200_8R_4269::12:107713253-107713754	11.7	tp	0
3-CTGTTTCAA	STREME-3	0.03	CDK200_8R_5171::14:54900804-54901305	11.7	tp	0
3-CTGTTTCAA	STREME-3	0.03	CDK200_8R_1634::1:219912151-219912652	11.7	tp	0
3-CTGTTTCAA	STREME-3	0.03	CDK200_8R_7954::2:221824266-221824767	11.7	tp	0
3-CTGTTTCAA	STREME-3	0.03	CDK200_8R_13394::7:96143831-96144332	11.7	tp	0
3-CTGTTTCAA	STREME-3	0.03	CDK200_8R_4708::13:66996328-66996829	11.26	tp	0
3-CTGTTTCAA	STREME-3	0.03	CDK200_8R_6455::17:42937734-42938235	11.04	tp	0
3-CTGTTTCAA	STREME-3	0.03	CDK200_8R_4923::13:110723050-110723551	11.04	tp	0
3-CTGTTTCAA	STREME-3	0.03	CDK200_8R_12379::6:90581868-90582369	10.79	fp	0
3-CTGTTTCAA	STREME-3	0.03	CDK200_8R_10503::5:61295646-61296147	10.75	tp	0
3-CTGTTTCAA	STREME-3	0.03	CDK200_8R_12747::6:132382555-132383056	10.75	tp	0
3-CTGTTTCAA	STREME-3	0.03	CDK200_8R_12310::6:84156656-84157157	10.75	tp	0
3-CTGTTTCAA	STREME-3	0.03	CDK200_8R_11687::6:9781294-9781795	10.75	tp	0
3-CTGTTTCAA	STREME-3	0.03	CDK200_8R_7813::2:178272540-178273041	10.75	fp	0
3-CTGTTTCAA	STREME-3	0.03	CDK200_8R_12851::6:140920000-140920501	10.75	tp	1
3-CTGTTTCAA	STREME-3	0.03	CDK200_8R_7229::19:36850000-36850501	10.74	fp	0
3-CTGTTTCAA	STREME-3	0.03	CDK200_8R_10800::5:88491288-88491789	10.74	tp	0
3-CTGTTTCAA	STREME-3	0.03	CDK200_8R_6037::16:23717796-23718297	10.74	tp	0
3-CTGTTTCAA	STREME-3	0.03	CDK200_8R_3555::12:23176220-23176721	10.74	tp	0
3-CTGTTTCAA	STREME-3	0.03	CDK200_8R_3097::11:3949169-3949670	10.74	tp	0
3-CTGTTTCAA	STREME-3	0.03	CDK200_8R_123::1:19339280-19339781	10.62	tp	0
3-CTGTTTCAA	STREME-3	0.03	CDK200_8R_15275::X:85459001-85459502	10.62	tp	0
3-CTGTTTCAA	STREME-3	0.03	CDK200_8R_15553::X:129914628-129915129	10.62	tp	0
3-CTGTTTCAA	STREME-3	0.03	CDK200_8R_11414::5:154130081-154130582	10.62	tp	0
3-CTGTTTCAA	STREME-3	0.03	CDK200_8R_9384::3:167846889-167847390	10.62	tp	0
3-CTGTTTCAA	STREME-3	0.03	CDK200_8R_6694::17:69692863-69693364	10.62	fp	0
3-CTGTTTCAA	STREME-3	0.03	CDK200_8R_7251::19:39453894-39454395	10.59	tp	0
3-CTGTTTCAA	STREME-3	0.03	CDK200_8R_10621::5:73677817-73678318	10.59	tp	0
3-CTGTTTCAA	STREME-3	0.03	CDK200_8R_6917::18:38030899-38031400	10.59	fp	1
3-CTGTTTCAA	STREME-3	0.03	CDK200_8R_9234::3:122519030-122519531	10.55	fp	0
3-CTGTTTCAA	STREME-3	0.03	CDK200_8R_8304::20:53580355-53580856	10.55	tp	0
3-CTGTTTCAA	STREME-3	0.03	CDK200_8R_15229::X:77579792-77580293	10.55	fp	0
3-CTGTTTCAA	STREME-3	0.03	CDK200_8R_5493::15:57067375-57067876	10.3	tp	0
3-CTGTTTCAA	STREME-3	0.03	CDK200_8R_5041::14:31118165-31118666	10.3	tp	0
3-CTGTTTCAA	STREME-3	0.03	CDK200_8R_5429::15:39755275-39755776	10.3	fp	0
3-CTGTTTCAA	STREME-3	0.03	CDK200_8R_14643::9:86339983-86340484	10.24	tp	0
3-CTGTTTCAA	STREME-3	0.03	CDK200_8R_13919::7:159172997-159173498	10.24	tp	0
3-CTGTTTCAA	STREME-3	0.03	CDK200_8R_12021::6:44470641-44471142	9.91	tp	0
3-CTGTTTCAA	STREME-3	0.03	CDK200_8R_9768::4:75848143-75848644	9.91	tp	0
3-CTGTTTCAA	STREME-3	0.03	CDK200_8R_3834::12:56092882-56093383	9.67	tp	0
3-CTGTTTCAA	STREME-3	0.03	CDK200_8R_9703::4:42684097-42684598	9.67	tp	0
3-CTGTTTCAA	STREME-3	0.03	CDK200_8R_12156::6:64696772-64697273	9.67	fp	0
3-CTGTTTCAA	STREME-3	0.03	CDK200_8R_7383::2:26321104-26321605	9.58	tp	1
3-CTGTTTCAA	STREME-3	0.03	CDK200_8R_4671::13:51591013-51591514	9.56	tp	0
3-CTGTTTCAA	STREME-3	0.03	CDK200_8R_61::1:10510924-10511425	9.56	tp	0
3-CTGTTTCAA	STREME-3	0.03	CDK200_8R_7874::2:197764641-197765142	9.56	tp	0
3-CTGTTTCAA	STREME-3	0.03	CDK200_8R_12496::6:108134512-108135013	9.56	tp	0
3-CTGTTTCAA	STREME-3	0.03	CDK200_8R_15111::X:54966179-54966680	9.56	fp	0
3-CTGTTTCAA	STREME-3	0.03	CDK200_8R_10378::5:43163432-43163933	9.54	tp	0
3-CTGTTTCAA	STREME-3	0.03	CDK200_8R_12496::6:108134512-108135013	9.54	fp	0
3-CTGTTTCAA	STREME-3	0.03	CDK200_8R_11833::6:25851961-25852462	9.53	tp	0
3-CTGTTTCAA	STREME-3	0.03	CDK200_8R_6037::16:23717796-23718297	9.53	fp	0
3-CTGTTTCAA	STREME-3	0.03	CDK200_8R_13697::7:129470511-129471012	9.47	tp	0
3-CTGTTTCAA	STREME-3	0.03	CDK200_8R_12585::6:116948198-116948699	9.44	tp	0
3-CTGTTTCAA	STREME-3	0.03	CDK200_8R_3841::12:56628523-56629024	9.44	tp	0
3-CTGTTTCAA	STREME-3	0.03	CDK200_8R_15568::X:131623417-131623918	9.44	tp	0
3-CTGTTTCAA	STREME-3	0.03	CDK200_8R_1890::1:236240970-236241471	9.4	tp	0
3-CTGTTTCAA	STREME-3	0.03	CDK200_8R_15389::X:107197112-107197613	9.4	tp	0
3-CTGTTTCAA	STREME-3	0.03	CDK200_8R_1892::1:236343379-236343880	9.35	tp	0

## Sheet: CDKN1C #125 8R MEME Motif 1
Sequence name	Strand	Start	P-value	Site
CDK125_8R_3579::1:396394	+	55	6e-09	GGGAAGTCAg gccccgccccggccccgcccc ggccccgcct
CDK125_8R_26407::17:2855	+	63	6e-09	cccaggtact gccccgccccggccccgcccc tggggtgggc
CDK125_8R_4171::1:533260	-	64	1.15e-08	GCACCGCCCT GCCCTGCCCCGGCCCCGCCCC GGCCACACCC
CDK125_8R_19418::14:1047	+	26	2.19e-08	ccctcccccg gcccgccccctgccccgcccc ctgccccggc
CDK125_8R_16084::12:1207	+	6	5.66e-08	gcccg cccccgcccccgccccgcccc ctccccgccc
CDK125_8R_51717::5:17472	-	57	5.66e-08	CGGGCGCCCC GCCCCCGCCCTGCCCCGCCCC CGCTGCCCGG
CDK125_8R_27258::17:4255	-	50	5.66e-08	TCGTCCTCTG CCCCAGGCCCGGCCCCGCCCC CAGCCTCGGC
CDK125_8R_21277::15:7881	+	28	7.59e-08	ggactccttc ccccgcccctggccccgcccc gccccggccg
CDK125_8R_30029::17:8227	-	25	7.59e-08	CTGGAGCGCT CGCCCCGCCCGGCCCCGCCCC TGGAGCGCCG
CDK125_8R_25214::17:2399	+	21	7.59e-08	CCCCTTGCCA GCCCCGCCCAGGCCCCGCCCC CGGCCGAGCG
CDK125_8R_32286::19:8209	+	72	7.59e-08	cggggcgcgt gccccgcccaggccccgcccc cacggccc
CDK125_8R_4576::1:948200	+	29	9.69e-08	CACCGTgccc gcccctccccggcccggcccc ggctccagcc
CDK125_8R_20930::15:7520	+	76	9.69e-08	CCTGCGAGTc gccccgcccccgccccgcccc cagc
CDK125_8R_44228::22:4095	+	15	1.22e-07	ggccccgccc ggccccgcccggccccgcccc acccactccg
CDK125_8R_15561::12:1053	-	30	1.22e-07	CACCCGGCAC CCCTCGCCCCGGCCCCGCCCC GCCCGGGGAC
CDK125_8R_8186::10:70672	+	18	1.56e-07	cccagctccg acccgcgcccggccccgcccc gcccagtgtg
CDK125_8R_32679::19:1278	-	39	1.56e-07	CCCCCACGGC CGCCTGGCCCGGCCCCGCCCC ACCCCGCCGC
CDK125_8R_54491::6:15881	-	75	1.56e-07	CCGGG GGCCCGGCCCGGCCCCGCCCC GCCCGTGCCC
CDK125_8R_26906::17:3919	+	41	1.56e-07	ctccctccct ccgcccgcccggccccgcccc tcgcagcccc
CDK125_8R_50366::5:68215	-	76	2.48e-07	CTAG CCCCGCCTCCGGCCCGGCCCC GCGCGCCCCG
CDK125_8R_7061::1:231040	+	80	2.48e-07	ctcccgcgcc acgcccccccggccccgcccc
CDK125_8R_19920::15:4141	-	24	3.16e-07	GGTCGCCGGG TGCCCCGCCCTGCCCCGCCCC CGACGCAGCG
CDK125_8R_51413::5:15065	+	36	3.16e-07	ccgcccccgc ccccgcccccgcccccgcccc cgcgcatgcg
CDK125_8R_61055::9:13004	+	47	3.16e-07	Acgcgcgccc gccccaccccggcccggcccc ctcccccggg
CDK125_8R_1593::1:137494	+	7	3.16e-07	GACTCG GCCCTGCCCcggccccgctcc cgccctgcgg
CDK125_8R_21354::15:8270	-	37	3.94e-07	CAGCGCCCGG CCCCAGCGCCGGCCCCGCCCC GGCCGCGCCG
CDK125_8R_2133::1:197997	+	7	3.94e-07	tcctcc cgcccggcccggcccggcccc tcccctcccc
CDK125_8R_61317::9:13173	+	44	4.83e-07	gggttgcagg ggccccgcccggcccggcccc tggcgccccc
CDK125_8R_23967::16:6826	-	46	4.83e-07	ACAGAACGCG GCCCAGCCCCGGCCCCGCTCC CGGCGCGCCC
CDK125_8R_15320::12:6377	-	40	4.83e-07	CACCGCCCGC CTCCCGCCCAGGCCCCGCCCC CTCCAGTCGC
CDK125_8R_18674::14:9551	-	52	4.83e-07	GTCCGGGCCC GCCCCAGCCCTGCCCCGCCCC GGAGCCGCCC
CDK125_8R_28686::17:7445	+	3	4.83e-07	TG CCCCACCCCAAGCCCCGCCCC GGCCCCTGCA
CDK125_8R_50377::5:69414	+	26	4.83e-07	agctgggcTC GTCCCGTCCCGGCCCCGCCCC CACCCCGGGA
CDK125_8R_1207::1:929253	-	62	5.94e-07	GTCCCTGCCC CGCCCCGCCCCGCCCCGCCCC CGACCTCGGG
CDK125_8R_44655::22:4449	-	60	5.94e-07	CCGCCCTCTG CCGCGACCCCGGCCCCGCCCC TGCCCCGGCC
CDK125_8R_34222::19:3593	+	24	5.94e-07	ggcccgccca gcccggcccccgcccggcccc cgcctcggcc
CDK125_8R_34009::19:3436	-	65	5.94e-07	GCAGGCGCCC GGCCCGGCCCGGCCCGGCCCC ACCCCTGAGC
CDK125_8R_20305::15:6629	-	70	7.21e-07	CTCCCGCCGG CCCCGTCCCCGCCCCCGCCCC GGCCCTGACC
CDK125_8R_18639::14:9417	-	66	7.21e-07	CCCGCCACCT TGCCCGCCTCGGCCCCGCCCC TTCCCGGGCG
CDK125_8R_2465::1:234841	+	44	7.21e-07	caggctccgg ccccggtcccggccccgcacc gcgtcaggcc
CDK125_8R_14355::12:2525	-	4	7.21e-07	CGCTCCTCCC CCGCCGGCCCGGCCCGGCCCC CTC
CDK125_8R_61673::9:13399	-	62	8.72e-07	GAGTGCTCCG GCCCCGCCCCTGCCCCGCCCG GCCGTGGCCG
CDK125_8R_3528::1:380466	+	30	8.72e-07	gagctgcctc ccgcctcccctgcccggcccc cgccccgcgc
CDK125_8R_27300::17:4302	-	12	8.72e-07	CGGGTCCGCG GCCCCCCCTCCGCCCCGCCCC CAGCCAGGCG
CDK125_8R_16831::12:1327	-	59	1.06e-06	AGAAGCGCCG CCCCGCGCCCGGCCCCGCCCT GGTGGCCTCC
CDK125_8R_41629::21:3322	+	20	1.06e-06	caggacccgc ccctggctccggccccgcccc tggctccgcc
CDK125_8R_30110::17:8269	+	63	1.06e-06	ccgagTCCTT Gctcgcctccggccccgcccc gccgcccagc
CDK125_8R_23053::16:2159	-	2	1.06e-06	GGCCGCCACG CCCCCGCCCCGGCCCCGGCCC C
CDK125_8R_2714::1:265008	-	3	1.27e-06	CCGCCGACCC CGCCCTTCCAGGCCCCGCCCC CG
CDK125_8R_11544::11:4691	+	69	1.27e-06	ctgggcccgc ccccagcgccggcccggcccc ttcccgccct
CDK125_8R_371::1:2412412	-	11	1.27e-06	CCCGCCTCCA GCCCCAGTCCGGCCCCGCCCC AGCACCTTGA
CDK125_8R_40023::20:3577	+	17	1.27e-06	GCTGCTTCGG tcccctgcccggccccgctcc ccgcctggcc
CDK125_8R_33949::19:3362	-	60	1.27e-06	GGCGCCCCGC CCCCGGCCCGTGCCCCGCCCC GCCGTGGTGG
CDK125_8R_21999::16:7212	-	38	1.27e-06	CGAGCTCCCC TGCCCGGCCTGGCCCCGCCCC GCACCTGCAG
CDK125_8R_16135::12:1217	-	25	1.52e-06	CACGGCCCCG CCCCGGCGCCCGCCCCGCCCC ACGCCTGGGA
CDK125_8R_68298::1:11597	+	3	1.52e-06	gc gccccgccccggcccggcccg ccccggcccc
CDK125_8R_39874::20:3276	-	78	1.52e-06	CG GCCCGGCTCTTGCCCCGCCCC CGCCCGGGGG
CDK125_8R_70137::1:23042	-	74	1.52e-06	CCCCGG CCGCGCGCCCCGCCCCGCCCC GCGGAGGAGG
CDK125_8R_34711::19:4059	-	22	1.52e-06	CAGCGGGTCA GGCTAGCCCCGGCCCCGCCCC TGCCCCCGCC
CDK125_8R_42551::22:1917	-	47	1.82e-06	GCCACGGCTC CGCCTCCCGCAGCCCCGCCCC CGTCCCGCCG
CDK125_8R_50356::5:65721	-	46	1.82e-06	CCGCCCCAGC CCTCGCGTCCGGCCCCGCCCC AGGGGCGGTG
CDK125_8R_41404::20:6357	+	2	1.82e-06	T CAccgccccccgccccgcccc gccctgcccc
CDK125_8R_33074::19:1647	-	54	1.82e-06	GTGTGGGCGG CCCCGCCCCTGCCCCCGCCCC TCCCGGCCTG
CDK125_8R_7250::1:244451	+	25	1.82e-06	AGgagccaga ggccggccccgcccccgcccc gccgggccgc
CDK125_8R_34086::19:3514	-	73	2.16e-06	CCGTGCA GGCCACCCCCGCCCCCGCCCC CGCCCACCAC
CDK125_8R_34695::19:4053	-	30	2.16e-06	TGCCCGGCCC GCCCCCGCGCCGCCCCGCCCC TCCCTCCCGC
CDK125_8R_17250::13:9814	-	23	2.16e-06	CCGGGCCCGC GCCCTGCGCCCGCCCCGCCCC GCTCCGCTCC
CDK125_8R_54141::6:10948	-	2	2.16e-06	GCCCCTCCCC GCCCTGCCCCGGCCCCGGCCC C
CDK125_8R_8918::10:95561	-	40	2.55e-06	TTCCTGTCAC GGCTGGGCCCGGCCCCGCCCC CGGCACCGCC
CDK125_8R_52338::6:47759	+	14	2.55e-06	accccgcccc ccgcgctcgcggccccgcccc cgactgcccc
CDK125_8R_3750::1:429579	-	22	2.55e-06	GCGGGCCGAG CCCCCGGCCCGGCCCCGGCCC CGGCGCGCGG
CDK125_8R_26645::17:3508	+	15	2.55e-06	gccgctcccg ccctccgcgcggccccgcccc tgactcggcc
CDK125_8R_26585::17:3234	-	55	2.55e-06	GCCAGCCCGC CCGCCCCTGCGGCCCCGCCCC CGGCCCGCCG
CDK125_8R_18788::14:9960	+	57	2.55e-06	TGGGCGGGTC TCCGAGGCCCGGCCCCGCCCC CGAGGGCGAC
CDK125_8R_7057::1:230868	+	73	2.55e-06	cccctcgctg tgcccgccctcgccccgcccc gcgccac
CDK125_8R_53102::6:34223	-	68	3.01e-06	GCCGGCGCCG CGCCAGCCCGGGCCCCGCCCC CGCCTGCCAC
CDK125_8R_6782::1:226703	+	46	3.01e-06	GCGGTTTCTT CCCCTGTCGCTGCCCGGCCCC CACCTCCTCT
CDK125_8R_17655::13:1141	+	38	3.01e-06	GACCGGGAGG CTCCGCCCGCGGCCCGGCCCC TGCTCCCAAC
CDK125_8R_34211::19:3586	-	21	3.01e-06	CGTCCCCTGC ACTCCCGCCCGGCCCGGCCCC AGCGGTGACA
CDK125_8R_36651::2:27071	-	11	3.53e-06	CCCACCGCAG CCGCGCCCGAGGCCCCGCCCC AGCCGCGGCC
CDK125_8R_16061::12:1203	-	59	3.53e-06	GGCCTGCTTG GCCCGCGCCCGCCCCGGCCCC GCCAACATGG
CDK125_8R_7538::10:15168	-	8	3.53e-06	GAGGGAGCTG CGGCCGCTCCGGCCCGGCCCC GAGCACC
CDK125_8R_19515::14:1051	-	24	3.53e-06	CCACCATCTT CCGCGCTGCCGGCCCCGCCCC GGAGCCCCGC
CDK125_8R_25038::17:9792	+	41	3.53e-06	ccgccccggc ccccgctcccggccccggccc ggccgccgcg
CDK125_8R_22166::16:1333	+	8	3.53e-06	aggcccc gccccggtcaggcccggcccc gcccccagtc
CDK125_8R_46529::3:50236	-	66	4.14e-06	CCGTCCGCCG GCCCGGCCGCCGCCCGGCCCC CACACGGCCC
CDK125_8R_7368::10:30672	-	71	4.14e-06	GCCGCCCCG CCCGCGCCCCCGCCCGGCCCC AGCGCCAATG
CDK125_8R_34889::19:4207	-	66	4.14e-06	CCTTCCCCAC CCGCCGCTCCAGCCCGGCCCC CGCCCGGCTG
CDK125_8R_20628::15:7227	-	62	4.14e-06	GTGCGCGACC TCGCCCGCCAGGCCCGGCCCC CGCCCCTTGG
CDK125_8R_28824::17:7551	-	36	4.14e-06	GCCGCGGCAG CCCCGCCCCCTGCACCGCCCC AGCCCGCTCT
CDK125_8R_44756::22:4526	-	4	4.14e-06	GCCGCCCGGG GCCTGCCCCCGCCCCCGCCCC CGC
CDK125_8R_112262::8:8386	+	17	4.84e-06	acctccgcag tccctgccgccgcccggcccc gcctggcccg
CDK125_8R_49751::5:11117	+	37	4.84e-06	CAGCCGACAG TCCCCGTCCCGGCCCGGCCCG CGCTGCGCCG
CDK125_8R_44731::22:4500	+	73	4.84e-06	gcgcactgcc gccccgccgcggcccggcacc ccgAGCG
CDK125_8R_6995::1:229342	-	62	4.84e-06	CCGCCGGGTG AGGCCGCCCCCGCCCCGCCCC CTCCCCGCCC
CDK125_8R_53772::6:44223	-	4	5.64e-06	GCCACCTCCC CGACGCCCGCGGCCCCGCCCC CGG
CDK125_8R_16840::12:1328	+	45	5.64e-06	cggcccccgg ccccggcctcagccccgcacc tcgtctccgc
CDK125_8R_17580::13:1137	-	13	5.64e-06	CGCCCTCGCG GCGCCGCCCCTTCCCCGCCCC CTGCACCTCC
CDK125_8R_1279::1:991015	-	53	5.64e-06	CAATTCGCGG CCCCGGGCCCCGCCCCGCCCG CAGGCCCCGC
CDK125_8R_70280::1:23668	-	44	5.64e-06	CCCCCGCCGC CACCGCCCCCGGCCCCGCCCG TCGGGCCCCA
CDK125_8R_56431::7:10082	-	33	5.64e-06	GCGCAGCTCA GCCCCTGCCCGGCCCGGCCCG CCCGGCTCCG
CDK125_8R_22657::16:4253	-	35	5.64e-06	GAAGTCAGGG GCGCGGCTGCGGCCCCGCCCC TTCCCGGACT
CDK125_8R_41896::21:4297	-	42	5.64e-06	CGGTGGCCGG CCCCGCCTCCAGCCCCGCCCG CACCCGGAGC
CDK125_8R_56096::7:74658	+	18	5.64e-06	ggagcgggag cgCTGTCCCCCGCCCCGCCCC GCTCCCAGGT
CDK125_8R_34750::19:4079	+	49	5.64e-06	GCAAGAAACG CCCCCTCCCAGACCCGGCCCC TCACACTGCG
CDK125_8R_61363::9:13224	-	6	5.64e-06	TAGGCCCCAC CCACTGCCCCGGCCCTGCCCC GTCTC
CDK125_8R_62345::9:13688	-	70	6.54e-06	CTGCGCCCGA CCCCGCGCCCGACCCCGCACC CGACCCCGCG
CDK125_8R_4841::1:115089	-	65	6.54e-06	GCCCCGCCCC GCCCCCCGGAGGCCCCGCCCC GGTCCTCCCC
CDK125_8R_31611::19:3557	-	78	6.54e-06	AC CTCCCCGCCCTGCCCCGCCCG GCGCAGTCGC
CDK125_8R_22181::16:1379	+	14	6.54e-06	cgccccgccc cctccgcgctggccccgcccc gcaacgtgac
CDK125_8R_57189::7:15105	+	29	6.54e-06	GTGCCTGGAA gcgcgcccccgccccggcccc cgctcccgcc
CDK125_8R_34555::19:3932	+	36	6.54e-06	cccggggggg ccccgggcccggccccgccgc cgctgcctcg
CDK125_8R_34369::19:3833	-	72	6.54e-06	GCCCCTGC TCTTGCTCCCGGCCCCGCCCC TGCTCTTGCT
CDK125_8R_50462::5:78648	+	19	7.58e-06	cggccgagCC GCCCTGCCCAGGCCCCGGCCC CGCGCCGCTG
CDK125_8R_22313::16:1983	+	51	7.58e-06	ctgcccccag ccccggctcgggcccggcccc cgcGAGCACG
CDK125_8R_27546::17:4513	+	34	7.58e-06	GGGCAGCGGG GCGCCGCTCTGGCCCGGCCCC GGCTCTGAGC
CDK125_8R_6861::1:227947	+	30	7.58e-06	CAAcccggcg gccccgccgcgccccggcccc agccaccccg
CDK125_8R_49199::4:86934	-	65	8.74e-06	AGGCCACGCC CTCCGCGCGAGGCCCCGCCCC CACCCCCACC
CDK125_8R_41958::21:4377	-	54	8.74e-06	CACCGGCGAC ACCCGGCCGCGCCCCCGCCCC GGTCCGTGTG
CDK125_8R_41594::21:3155	-	67	8.74e-06	GGTTTCCCAC GGGCTCCCGCGGCCCGGCCCC CGAGGCCGCA
CDK125_8R_31185::19:1725	+	80	8.74e-06	GGGCCTcccc gcacccgcccgaccccgcccc
CDK125_8R_5746::1:178093	+	50	8.74e-06	GACGCCCCCA AGCCCAGCCCTGCCCGGCCCC GCTCCATCCC
CDK125_8R_50717::5:13201	+	4	8.74e-06	CGG ggcccggcccggcccggcccg gcctccccga
CDK125_8R_6888::1:228082	-	7	8.74e-06	GCCCGTCTGC GTCCGCCCCCGGCCCGGCCCT GTCGCC
CDK125_8R_16291::12:1239	-	47	8.74e-06	GGCCGCCATC TGCGCCCCCCGGCCCCGCTCC CCCGCACTGC
CDK125_8R_41632::21:3340	-	3	8.74e-06	GATTCGGCTC GGCCGCCCGCGCCCCCGCCCC CG
CDK125_8R_28765::17:7497	+	78	8.74e-06	ccccgccccc ggccctcgtcggccccgcccc ga
CDK125_8R_62295::9:13668	-	48	8.74e-06	CGCGCTCCTC CCCCACGCCGCGCCCCGCCCC GCCCAGCCCC
CDK125_8R_30252::18:1198	-	57	1.01e-05	CCTGGCCTCT TCCCGCGCCGTGCCCGGCCCC GTCCTGCACC
CDK125_8R_57004::7:14170	-	27	1.01e-05	GCGCGCGCAC CTGCCCTCCCGGCCCCGCACC CCGCACCAGG
CDK125_8R_51212::5:14210	-	26	1.01e-05	CGACTCGCGC CGCCCTGCCCGGCCCGGCCCG GCCTAGCCTA
CDK125_8R_7503::10:13001	+	34	1.01e-05	CGCGCCGGGC GCCCGCCTCCCGCCCTGCCCC Ctgcggctgg
CDK125_8R_18505::14:9194	-	71	1.01e-05	CCCGCCGGG CCGCGCTGCCAGCCCCGCCCC GCCCCTGGGT
CDK125_8R_50189::5:32443	-	60	1.01e-05	CGCCCCGCCT TGCCCGGCCCGGCCCGGCCCG CGGCGGGGAG
CDK125_8R_33707::19:2987	+	27	1.01e-05	GGCTCCCCTG ACCCCGCTCCGACCCGGCCCC GCGCCCTCCC
CDK125_8R_209::1:1889865	-	16	1.16e-05	TCGAGGGTTG CGCGGACCCCGGCCCGGCCCC GCGAATGAAT
CDK125_8R_58254::8:37696	+	21	1.16e-05	TTCCGCCAGc tgccgcgcccggcccggccct cgctcgcaga
CDK125_8R_38387::2:21829	-	51	1.16e-05	GCCCCAGCCG AGCCTAGCCCTGCCCGGCCCC GGAGGACTTG
CDK125_8R_21387::15:8474	-	59	1.16e-05	CCCCGACCCC GGCCGGCCCCCGCCCGGCTCC AGTCCCCGCC
CDK125_8R_6736::1:226186	-	33	1.16e-05	AGCCCCACCC CCGCCGCTTCTGCCCGGCCCC GGGAGCCCGG
CDK125_8R_45988::3:15205	+	35	1.16e-05	CCTTTTTgcc ccgcccccgcggcccggctcc tgcgtgggcc
CDK125_8R_57626::8:54461	-	55	1.32e-05	GGGGTGCCCC GCCCCCGCCTAGCCCCGCCCG GCCCACTGGG
CDK125_8R_31207::19:1812	-	4	1.32e-05	CCGCTCGGCC CCACCCTCGAGGCCCCGCCCC TTC
CDK125_8R_2715::1:265294	-	11	1.32e-05	CCAGCGCGGA CCCCCGCCCCCGCCGCGCCCC GAGGGCCGGC
CDK125_8R_34630::19:4021	-	43	1.32e-05	CCCGCCCTAG CGGCCTGCCCGCCCCCGCCCC CGGGCCCACC
CDK125_8R_56679::7:11649	-	28	1.32e-05	CTCCCAGCCC GGCCGTCCCGAGCCCCGCCCC GGCGCCCCGC
CDK125_8R_28907::17:7589	-	19	1.32e-05	GGGATCCCGG CCCCGATCCCGGCCCCGGCCC CGACCCTGCC
CDK125_8R_54501::6:15916	+	20	1.51e-05	gggtcgcccc cgccggccctggccccggccc cgcACACCGG
CDK125_8R_8285::10:71396	-	32	1.51e-05	CCCTCCCTCA CCTCCCGCCTCGCCCGGCCCC CGCCCGCCCG
CDK125_8R_34304::19:3737	-	47	1.51e-05	GACTTCCCGC TCCCGCCCGGGGCCCGGCCCC ACTCACCTCC
CDK125_8R_5161::1:153958	+	32	1.72e-05	GCGGCCTCCG CCGCGGCCTCGGCCCGGCTCC TCCAGCCGTA
CDK125_8R_23047::16:2152	+	57	1.72e-05	gtggcccggc cgcggccctcagccccgcccc cTCGACCCAG
CDK125_8R_43783::22:3756	-	52	1.72e-05	GCGGGCGGGG CCCGGCCCCCTCCCCGGCCCC CTCCCCGGCA
CDK125_8R_53378::6:37698	-	75	1.72e-05	TCCGC CAGCTGCTCCGGCCCGGCCCC AGCACCAGAC
CDK125_8R_92328::19:3571	+	18	1.72e-05	GTGGTGCCCT GCGCGTGGCCGGCCCGGCCCC CGGTCTCCCG
CDK125_8R_92006::19:2971	+	63	1.72e-05	TTGGTGGCGG CCCCGGCGCTGGCCCCGCCCT CCGTCCCACC
CDK125_8R_19149::14:1030	-	70	1.72e-05	CCACCCCGCG CCGCTCCCCAGGCCCGGCCCT GCCTTCCCAG
CDK125_8R_26422::17:2871	+	73	1.72e-05	GCGAGCCGGG CCGCGCCCTCTGCCCAGCCCC TGCCCCG
CDK125_8R_1632::1:154096	-	47	1.96e-05	TCCTGACACT CCCCGGGCCAGGCACCGCCCC CGAAGGTGGG
CDK125_8R_19185::14:1032	-	2	1.96e-05	GCCCAGCCCT GCCCTCCTGCTGCCCAGCCCC A
CDK125_8R_55681::7:42911	+	52	1.96e-05	CCTTCCCGCC GGGCCGGCCCTGCCCAGCCCC CTCTGGCCTC
CDK125_8R_62199::9:13632	+	41	1.96e-05	CCCCGACCCA Tggcgggcccggccccgcccg cggccgacga
CDK125_8R_15113::12:5572	+	13	1.96e-05	tcccgccccg cctgccgcgcggccccgcccc gggctccagc
CDK125_8R_25786::17:8435	+	12	1.96e-05	ctgtgacacc agccccgccccaccccgcccc gcatacccgt
CDK125_8R_46021::3:20040	-	8	1.96e-05	CTCCTGCCCC GCAGCCGCCCGGCCCGGCCCC GCCAGCC
CDK125_8R_7003::1:229558	+	66	1.96e-05	TGCACCCTCG GGCTGCGCCCGCCCCCGCCCC ATCCTCGTCC
CDK125_8R_34053::19:3504	+	42	2.23e-05	ccgccccttc acccgcccctcgcccagcccc ctcctcctcA
CDK125_8R_15315::12:6293	-	18	2.23e-05	GCATGCCCCG CGCTGCGCCTTGCCCGGCCCC CGCCGCCTCC
CDK125_8R_8465::10:73874	-	23	2.23e-05	GGCTTCTCGC CCCGCCCCCCGGCCCTGCACC GGCCGCTGCG
CDK125_8R_31429::19:2702	-	45	2.23e-05	CGCTGCCTGC CCCGCGCCCCGCCCCCGCTCC GGCCTCCCGC
CDK125_8R_34049::19:3503	+	23	2.23e-05	GCCGCGCGAG GGCCACCCCCGGCCCATCCCC GGGCCCCGCC
CDK125_8R_56271::7:98400	-	23	2.23e-05	CCACGCCCCT CCGGCCCTGCGGCCCCGCCCC CGTCTGCCCC
CDK125_8R_7221::1:241423	-	43	2.23e-05	GCAAGTGCGG CACCGCCCCAGGCCCGGCTCC CGCTGAAGTC
CDK125_8R_54460::6:15782	-	62	2.52e-05	CCGACCCTCC CCGCGGCCCCGGCCCCGACCC TCTCCGCGCC
CDK125_8R_35049::19:4375	-	33	2.52e-05	GCGGGCGGGG CGCTCCGGCAGGCCCCGCCCC CGCCTTGGCC
CDK125_8R_29073::17:7728	+	1	2.52e-05	. ccccctcccaggcccggcgcc cgccagcccc
CDK125_8R_14537::12:4790	+	78	2.52e-05	CTggccccgc ctctcggtcaggccccgcccc gg
CDK125_8R_50305::5:55534	-	78	2.52e-05	TG GGGTTTCCCTGGCCCCGCCCC TGCTGCACTC
CDK125_8R_34311::19:3765	-	71	2.52e-05	GCCCGACTA TCCCCGCCGAGACCCGGCCCC ACGCGCCCCT
CDK125_8R_8576::10:78973	+	35	2.52e-05	ggccccgccc ggcccagcccggcccggcccg cccgccgccA
CDK125_8R_41598::21:3173	+	50	2.52e-05	tcgccccgcc ccgtcgcgctggccccgcccc ctccccgcct
CDK125_8R_57130::7:15037	+	35	2.52e-05	CGAGGGATGG ACCAGCGCCCGGCCCCGCTCC TCCCGTGCTG
CDK125_8R_19485::14:1050	+	18	2.85e-05	cgcgcgccct cggttgccccgcccccgcccc tgcgcccggc
CDK125_8R_18579::14:9318	-	77	2.85e-05	GCG GGTCACGCGCGGCCCGGCCCC CGTCGCCGCC
CDK125_8R_51662::5:17283	-	55	2.85e-05	CTGCCAACGC CTCCTCCGGCCGCCCCGCCCC CGCCGGCCGC
CDK125_8R_29324::17:7902	+	17	2.85e-05	CGGGCCGGGG GACCCAGCGCTGCCCCGCCCC ATCCTCGTGG
CDK125_8R_59549::8:14444	+	33	2.85e-05	gccccccggc ccccgatcccggcccgggccc gggccccggc
CDK125_8R_4697::1:109910	-	44	2.85e-05	GGCCGCCGAG CCCCCGCCCCAGCCCGTCCCG GGCCCAGCGC
CDK125_8R_115486::9:1334	-	2	2.85e-05	CAGGCCGGTG CCCCACCCCCGCCCCCGCCGC C
CDK125_8R_6504::1:211830	+	61	2.85e-05	cacgcgacga cgacacccccttccccgcccc cagcgcctcc
CDK125_8R_34509::19:3903	+	46	2.85e-05	cctagtaccg gtcccagtgcggccccgcccc tccggccccg
CDK125_8R_33173::19:1734	+	24	3.22e-05	gtgcccagcc cctcctgctctgccccgctcc cgcaccgtga
CDK125_8R_17524::13:1132	+	69	3.22e-05	gcggcccaac cgccgcccgcgcccccgctcc ccgcaccgta
CDK125_8R_23416::16:3089	+	72	3.22e-05	agcccggccg gccccgccccgacccgggccc gcccccTT
CDK125_8R_62227::9:13643	+	79	3.22e-05	gcggggccgc gcccggtccccgccccgcgcc c
CDK125_8R_52204::5:18116	+	17	3.62e-05	CCTCCTGCTC GGCCCCTGCAGGCCCCGCACC CGCCTTTCCC
CDK125_8R_20410::15:6788	+	79	3.62e-05	CCCCACTGTG CCCCGCTTCCGACCCCGCCCG C
CDK125_8R_6666::1:225427	+	35	3.62e-05	agccgggcgc gcgcctccccggccccgcctc gcggcgcttc
CDK125_8R_1413::1:112726	+	78	3.62e-05	cccgctcccg gtccattcccgccccggcccc gc
CDK125_8R_39929::20:3373	-	53	3.62e-05	GCGGAACAGC CGCCTCCGCCGGCCCCGCCGC CGCTCACCCT
CDK125_8R_33713::19:2994	-	45	3.62e-05	CGACACGCCC AGCTCGCGCAGGCCCCGCCCC CAGGGGAGTG
CDK125_8R_7240::1:243850	+	8	3.62e-05	GGCTtcc ccgcgtccccggccctgcccg ccgcctctgc
CDK125_8R_7211::1:239997	-	43	4.07e-05	CCGTTCCCTG TTCCGCTCCCCGCCCGGCACC CTCCGGAGCC
CDK125_8R_49662::5:69317	+	34	4.07e-05	cccagcccgg tcccgggcccgcccccggccc ccagcgtccg
CDK125_8R_26922::17:3940	-	44	4.07e-05	AGGAAGGGTT GCCCGGCTCCAGCCCTGCACC CCCGACCCCC
CDK125_8R_29934::17:8183	-	68	4.07e-05	AGGGAGGGGC CCGCGTTCCCCGCCCGGCACC TGCAGGAGGG
CDK125_8R_54190::6:11748	-	24	4.07e-05	CCGGGACGGG GCGCAGTCGCTGCCCCGCACC GAATCCCATT
CDK125_8R_20906::15:7495	+	53	4.07e-05	tgccgccagg cccctcccctgacccggcccg gccgggcccg
CDK125_8R_7674::10:31928	+	30	4.56e-05	ACACGGCTAC GGCCGCGGCCGGCCCGTCCCC GCAGGCTGGC
CDK125_8R_32504::19:1087	+	78	4.56e-05	GGCCGAGCAC CGCCCCCGCCGTCCCCGCACC GC
CDK125_8R_9151::10:10099	-	4	4.56e-05	GGCGCCCCCG GCCCTGGCCAGCCCCCGCCCG GTG
CDK125_8R_31106::19:1469	+	7	4.56e-05	ggcagg gcccggccccggcccggcagc ggccccccgc
CDK125_8R_34356::19:3826	+	30	4.56e-05	TGCTCAGCGG GCAGACGCCCCGCCCCGCCCC GCCAGGTTCT
CDK125_8R_10156::10:1325	+	37	5.11e-05	GCGGAGAGCC GGGCGCGCGTGGCCCGGCCCC TGCAGGCGCG
CDK125_8R_9532::10:11713	-	49	5.11e-05	GCGAGGCCGG GCCCCGGCCCGGCGCCGCCCC AGCCAGCAGC
CDK125_8R_6358::1:205631	+	2	5.11e-05	g cccggccccggcccccgcccc cacttcctgt
CDK125_8R_14558::12:4835	+	61	5.11e-05	CCTCCCTCCC GGGCGCCGCCTGCCCCTCCCC TCCGCCCTCC
CDK125_8R_5156::1:153946	+	5	5.11e-05	cccg cgctccctcctgcccgtcccc gcctgccgcc
CDK125_8R_39490::20:4015	-	53	5.71e-05	TGAATGAGAG GCGCGGCGCCCGCCCCTCCCC CGGCGGGCCC
CDK125_8R_56377::7:10047	-	57	5.71e-05	GCTCCTCCCC TTTCTCCCCGAGCCCCGCCCC CTGCAGCCCC
CDK125_8R_60919::9:12917	+	40	5.71e-05	cgccctgcct cgcccccggctgcccggcACC TCCTCCGGGC
CDK125_8R_8914::10:95290	+	38	5.71e-05	caggccgcgt agccgcccgccgccccgcccg tcctcccgcc
CDK125_8R_2332::1:221425	+	46	5.71e-05	ccgggctgcc ccgcgcccgctgccccgcgcc gcctggcacc
CDK125_8R_52399::6:11044	+	32	6.38e-05	gcgcgcacac ccgcccgcgcctccccgcccc ctcgggctcg
CDK125_8R_14620::12:4913	+	51	6.38e-05	CGGTCGCTGG CCCCTCCTCCGGCCCCGCGCG CCCACTCCGC
CDK125_8R_50244::5:40798	-	5	6.38e-05	GGCTGCCCTC CCGCGTCCCCACCCCCTCCCC GCCC
CDK125_8R_22737::16:4624	-	41	6.38e-05	AGCAGGGCGC CCCGCCCCGAGTCCCCGCCCC CGCGCCCGCC
CDK125_8R_5682::1:167714	+	46	6.38e-05	CGTCCTGAGG CGCCCTGCCCCGCCCCGCACT TTCCTCAGCC
CDK125_8R_27482::17:4475	-	42	6.38e-05	GCCCTCCGCT CTCCCGCCGCCCCCCGGCCCC CCCAGCCCCG
CDK125_8R_3767::1:433488	-	12	6.38e-05	CCTCTCCGCG CCCCGCGCCTCGCCCCTCTCC GAGCCCCGCC
CDK125_8R_4096::1:513304	-	5	6.38e-05	GGGAGACCGA GGCTCGGCCCGGCCCCGCCGC CTTC
CDK125_8R_34166::19:3564	+	77	6.38e-05	TGCACTGCAC ACCGCCCCCAGGCCCGGCCCT CCC
CDK125_8R_33038::19:1607	-	19	7.1e-05	GGCGAGAGCT GCACAGCCGCGCCCCGGCCCC CCAAGCCTTT
CDK125_8R_17549::13:1134	+	36	7.1e-05	CTGGGTTCCC GCTCGGCCCCGGCCCCTGCCC CAAGGCCCCT
CDK125_8R_54181::6:11637	+	16	7.1e-05	CACACCTACC CGCCCCCGCCGGCCCGGCTCT CAGTAGCGTC
CDK125_8R_22718::16:4538	+	72	7.1e-05	GGGGAGGACG GGCCCCGCCATGCCGCGCCCC AACCGCCG
CDK125_8R_92017::19:2981	-	28	7.1e-05	AACCGGCCCC GGCCCGCCCTCGCACCGCCCC GCCGCGGCTC
CDK125_8R_33982::19:3379	-	40	7.1e-05	GCCGGGGGCC AGGCCGCCCCTCCCCCGCTCC CTGGCCGCCC
CDK125_8R_35012::19:4346	+	32	7.9e-05	AGTCCCTCCT GCTGCCTCTTGGCCCCGCCCC AGAGTGTGAC
CDK125_8R_28843::17:7558	-	20	7.9e-05	GCCCTCGTCA CCTCTCTCGTGACCCCGCCCC TCGTCCGCTT
CDK125_8R_15097::12:5458	+	76	7.9e-05	gattggctcc gcacccgcccctcccggcccc ctcc
CDK125_8R_18126::14:6487	-	8	7.9e-05	GGCTGCGGCC CCGCCTCCCCGCCCCCGCCGC GGGACTA
CDK125_8R_50863::5:13484	-	51	7.9e-05	TACCTACCTC AGCCGCTCGTAGCCCGGCCCC TCGGCGCGTC
CDK125_8R_41586::21:2929	+	64	7.9e-05	cctccctgcc ctcgggcgccagcccggcccc tcgcccgcgg
CDK125_8R_18012::14:5094	+	28	7.9e-05	CCCCGCTGCA CTCCCACCGCGTCCCGGCCCC TGCCCCAGGC
CDK125_8R_21987::16:6839	+	32	7.9e-05	cgcacgtgac cccaccgcccggcccctcccg ggccgctcac
CDK125_8R_20369::15:6706	-	62	7.9e-05	CGCCGGGGCT CCCCGCCTCCTCCCCCGCGCC CCGCCACCTC
CDK125_8R_51954::5:17811	-	56	7.9e-05	GCGCGGCAAG CCCACAGCCCGGCCCCGGCCC CCGGATGTGG
CDK125_8R_34041::19:3500	+	31	7.9e-05	CCTGCGGGGA cgcccagcgcagcccagcccc gcgcagccca
CDK125_8R_21998::16:7155	-	49	8.77e-05	CACGCAGCGG CCCCCTGCCGGGCCCGGGCCC TCGGCCAGCA
CDK125_8R_62447::9:13725	-	60	8.77e-05	GTCCCGCAGC CGCCCACTTCCGCCCCGCACC GCCCAGGTCC
CDK125_8R_31912::19:4969	-	41	8.77e-05	TCTGTGCCCA GCCCCCGCGCGCCCCCGGCCC GGGAAGGGGC
CDK125_8R_26761::17:3835	-	64	8.77e-05	ACTAGGCCGG GCCCCGCCGGAGCCCCGCCCG CCGCGGCCCC
CDK125_8R_28427::17:6505	+	70	8.77e-05	AGCGGACCAG GGCGGTgccccgccccgcacc cgccgccgcc
CDK125_8R_53875::6:57221	-	51	9.72e-05	ATCGAGGGCA GGGGCCTCCCGGCCCGGCTCC CCCATCCCCC
CDK125_8R_25167::17:1997	+	79	9.72e-05	GGCGccccac ccccacccccgcctccgcccc A
CDK125_8R_34859::19:4195	+	56	9.72e-05	GGTACCCTGA AGAccccgccggccccgcccg acgccggccc
CDK125_8R_25744::17:8152	+	61	9.72e-05	CTCTTGCCGA CGGAGCCGCAGGCCCCGCCCC CGATTGGCTG
CDK125_8R_62323::9:13680	-	44	9.72e-05	GGAGAGGGTC GTGCTCTCTTAGCCCCGCCCC TCCCGTGAGC
CDK125_8R_57831::8:11867	+	40	9.72e-05	ccgccgcccg cgctccccgcttcccggcccc gcacaccccc
CDK125_8R_26332::17:2745	+	60	9.72e-05	CCAGCATGCC CGGCCGCCCTGACCCAGCCCC CGCCGCCGCT
CDK125_8R_13897::12:1529	-	22	9.72e-05	CGACCTCCGC ACCTGCCTCCCGCCCGGCTCC CTCGGCCCCT
CDK125_8R_35035::19:4363	+	47	9.72e-05	ccggggaggg ggcccggcccggccccgcgcg cATTGTTCGG
CDK125_8R_23321::16:3006	+	76	0.000108	CCTTCCGCCT GCCCGCCTCCTGCGCCGCCCC TTCC
CDK125_8R_25437::17:4806	-	32	0.000108	CGCCCCCGCT GCCCTCGGCCCGCCCCGCCGC CCAGTGCGCC
CDK125_8R_32817::19:1384	+	42	0.000108	AACAGAGGCC GGGCCGCCCTTCCCCCGCTCC GTAGGGGGCG
CDK125_8R_27251::17:4253	-	30	0.000108	CGGGCCTCGT CGCCTGCCGCGCCCCCGGCCC CGGCCAGGAG
CDK125_8R_47907::3:19407	-	30	0.000108	CCCCGCCCAC ACCCCGCTGCCACCCGGCCCC GGGCGCCACC
CDK125_8R_53556::6:42141	+	61	0.000108	CTCCAGGAGA CAGCACCGccggccctgcccc agcgccctcc
CDK125_8R_35060::19:4379	+	11	0.000108	CCTCTCATCG TCCCTCCCGGAGCCCAGCCCC GCTCTCCCGC
CDK125_8R_22556::16:3027	-	63	0.000108	TCGTCGTCGA CCCCGCGCCGTGCCGCGCCCC GCTTCTCGCT
CDK125_8R_40513::20:4918	-	76	0.000108	CGGG GGCGGGCGCCTGCCCCTCCCC CGTCACTTCC
CDK125_8R_39417::20:3173	+	41	0.000119	ccccTCCTGC TCCCCGCCCGAGCCCCGCCCA CCAGCGGCTG
CDK125_8R_15579::12:1069	+	44	0.000119	CCCTCTGCCG TCGGCGCCCCTGCCCCTCACC TCCCAGTGCC
CDK125_8R_23386::16:3069	+	50	0.000119	gccgcgcacg cgcgggcccctcccccgcccg gcgcgcACGT
CDK125_8R_41596::21:3165	-	75	0.000119	CTCCC GCCACGCGCAGGCCCAGCCCC GCGGCGGCCT
CDK125_8R_51238::5:14340	+	74	0.000119	ccctccgcgc gggccccgccaccccggcccc gacggc
CDK125_8R_1053::1:661291	-	55	0.000119	GAGGGCGGAG TCGCCGCCCGGCCCCCGCTCC AGGCCGGGCT
CDK125_8R_33705::19:2984	-	11	0.000119	AGAACCCCCC CGCAAGGGGCGGCCCCGCCCC TACCTCTCCG
CDK125_8R_54196::6:11865	-	43	0.000131	CGCCTGAAGT CATTGCCCGAGGCCCCGCCCC CTCGCGGCCC
CDK125_8R_33999::19:3413	-	30	0.000131	CCTAGCCCCA CCCCAGCCGCGGCCACGCCCC TCGCCGCGCC
CDK125_8R_6643::1:224182	-	47	0.000131	GGAGTCCCGA GGCCCCGCCCCCCCCGGCCCG CCCGCCTGCC
CDK125_8R_17044::13:4196	+	70	0.000131	CAGTAGACTC AGCCCGGCCCTACCCGGCCCT GCATGGCCCA
CDK125_8R_7259::1:244834	-	76	0.000131	CCAC CGCGGGGGTCGGCCCGGCCCC AGCCCCCAGC
CDK125_8R_25670::17:7614	-	67	0.000145	GGCAGGGCCG CCGTGGGGCCGGCCCGGCTCC CGCCCCCCGC
CDK125_8R_10031::10:1319	-	43	0.000145	ACGCGGCCGC AGATCCGCCCGGCCCCGCCCT GCCCTGTGAG
CDK125_8R_25822::17:9239	+	16	0.000145	cggggggcgg gaccctcggcggccccTCCCC CTACCCCCAC
CDK125_8R_60829::9:12868	-	58	0.000145	ACGGCCGCCC CCCGCGCCGCGTCCCCTCCCC CGCTCTCCCC
CDK125_8R_63803::X:13398	-	37	0.000145	CCCGCCGCGC TCCACGCCGCGCCCCCGCACC CCGCCGGCTA
CDK125_8R_39973::20:3495	-	78	0.000159	GG GTCGCATCGAGGCCCCGCCCC CTGAGCCTGG
CDK125_8R_34236::19:3598	+	75	0.000159	TCTGGTACCC TGCCCCTGCGGCCCCCGCCCC CGCGC
CDK125_8R_92100::19:3240	+	51	0.000159	ccgcccggcc tctccggcgcgccccctcccc ggggcTGTTG
CDK125_8R_54761::6:17058	-	35	0.000159	GTGGGCTGCG CCCCACGCCAGCCCGCGCCCC GCATGGCTGC
CDK125_8R_31034::19:1250	+	4	0.000159	TGC CTCGGCCCCCTCCCCCGCCCG GGGTCGCCGC
CDK125_8R_34173::19:3570	-	40	0.000159	TGCTTGTCTG CGGGGCTTCTGGCCCGGCCCC CGCGGCGGTT
CDK125_8R_39910::20:3344	-	74	0.000159	GGCCAC ACCCCAGGGTAGCCCCGCCCC CAGAGCTCCT
CDK125_8R_50023::5:54944	+	22	0.000175	GCTGAGGACA CCGCCTTCGtagccccgccct ggcggccccg
CDK125_8R_54511::6:15976	+	62	0.000175	cgccccgcgc gcctccgcccgcccctgctcc ggccTTGCGC
CDK125_8R_14799::12:5203	+	14	0.000175	CGTAGCGGCT Tccccggccccaccccgccca gcccggccgc
CDK125_8R_34683::19:4044	-	28	0.000175	GCGGCCTCCT CCGGTTGCTCGGCCCCGCCCG CCTGCACAGC
CDK125_8R_34083::19:3513	+	50	0.000175	GTCATACTCG GCAGGACCTCTGCCCGGCCCC AAGCCCTTAG
CDK125_8R_34703::19:4057	+	56	0.000175	GGAAgccggc gctcgcgctccgccccggccc agggcggctc
CDK125_8R_53477::6:41503	+	53	0.000192	cgccgggcac ccgctcgccctgcccgggccg tggggctgcg
CDK125_8R_35018::19:4352	-	80	0.000192	. GCCCCCGCCCCGCCCTTCCCG GGGTCAGTGC
CDK125_8R_34503::19:3897	-	72	0.000192	GAGGAGGG GCGGCCTCCCGCCCCCGCCCG CTGGATCTCA
CDK125_8R_20612::15:7211	-	61	0.000211	CTATTTGGCT CCGGTCGGGCCGCCCCGCCCC GTCCCAGCGG
CDK125_8R_26574::17:3200	+	8	0.000211	AGCCCCT CGGGCCTCCCAACCCGGCCCC GGCGCTCCCC
CDK125_8R_4846::1:115641	-	78	0.000211	GC TTCCTGTCCCGGCGCCGCCCC GCAGCCCGAG
CDK125_8R_40332::20:4490	+	53	0.000211	CGGCTCCTGC TTGCCCCGCAGCCCCGGCCCC CTGCCCACCA
CDK125_8R_43154::22:2540	-	40	0.000211	TGCTGCTGGC GCTGTGCGGCTGCCCGGCCCC CGCCGCAGGT
CDK125_8R_2890::1:288120	-	45	0.000211	GCGGCCCCGA CGCCGCCGGCTGCCGCGCCCC GGCCGCCCCG
CDK125_8R_7101::1:233328	+	27	0.000211	cgccgccccg gacccgcgcgcgcccggcccc cgccgcgcgc
CDK125_8R_34747::19:4077	-	46	0.000211	CCTTCCTACT CCCCGGGCCCGGCACCGCCAC TTCCGCCTCC
CDK125_8R_33852::19:3308	-	71	0.000211	GCGAGGCGA CACCGATGCCTGCCCAGCCCC CTACCCCCGT
CDK125_8R_32257::19:7925	+	34	0.000231	cggtccccgG GCTACGCCCATGCCCGGCCCG CCGGATCGCC
CDK125_8R_7492::10:12129	+	19	0.000231	CCTGGGACCG GGCCCGCCCTGCCCCGGCGCC CGTGGTCACC
CDK125_8R_58191::8:28622	-	59	0.000231	CCTCGGCTCA CCGCATCCCCGGCCCGGCCGG CCGGCTCCCG
CDK125_8R_34484::19:3884	+	26	0.000253	AAAAAACCGG CCGGGCCGCGTGCCCGGCCCC CACACGCCAG
CDK125_8R_54270::6:13549	-	45	0.000253	GCGGGCCGGG GTGCTCGGCCTGCCCGGCCCT CTCCTGGGCG
CDK125_8R_51249::5:14723	+	57	0.000253	agtccagcgc agcccagcccagcccagcccg gcGCTCGCAG
CDK125_8R_5632::1:162561	-	58	0.000253	GTGGGGCCAG GCCCTCCGCCCGCCCGGGTCC CGAGCCCCGC
CDK125_8R_54336::6:14720	-	16	0.000253	GCCGTCGGCT CTCCCCGCCCAGCCGCTCCCC ATCGCCTGAC
CDK125_8R_20397::15:6782	+	50	0.000253	gcgcacctcc gctcaccgctcgcccggctcc agccgccgcc
CDK125_8R_25198::17:2337	-	6	0.000253	CGCACAGACG TCAGGCGGCAGGCCCGGCCCC TTCCC
CDK125_8R_1790::1:164990	-	73	0.000253	GCCTCGG CCCCGGCCTCGCCTCCGCCCC GGCCTGAGCC
CDK125_8R_21955::16:5697	+	46	0.000276	AGGCAGCGAG CGCCGTCGTCTGCCCGGGCCC GCCCATCGGG
CDK125_8R_56946::7:13898	-	19	0.000276	AGGGGGTGCT CGCCGTCCCGCGCCCGGGCCC GCGCGTTGCC
CDK125_8R_29832::17:8134	-	13	0.000276	TGGGATCCCG CCCGCTCCTCCGCCCTGCACC CCTCCCGCCC
CDK125_8R_52686::6:30744	-	71	0.000276	TGACCATCC TGCAGGCCCCGACCCCGGCCC CCTCCACCAT
CDK125_8R_7552::10:18140	+	70	0.000276	GAGCGGCTCG CTTCGCCCGATGCCCCGGCCC CGTCCCGCGC
CDK125_8R_33936::19:3352	-	4	0.000276	GAGGTGGGTC AAGGACTCCATGCCCCGCCCC CTG
CDK125_8R_9478::10:11295	+	68	0.000301	CGTAAGTGCC Tccgcgcccggcccccgcccg ctgcccgccc
CDK125_8R_19087::14:1023	-	39	0.000301	GCGCGGGGGC TCGGTGCCCCGGCCCCGCTGC AGGGCGGCCT
CDK125_8R_3339::1:357076	-	15	0.000301	TACGGGGCAG CTGCAGCCTGGGCCCCTCCCC CTTTTGTGTC
CDK125_8R_42187::21:4507	-	25	0.000301	CCTGCAGCGG GCGCTGCCCCCGCCGAGCCCC CGCCGAGCCC
CDK125_8R_7635::10:28302	+	41	0.000301	GAACGCACGA GCCCAGTGGGAGCCCGGCCCC CGCCTCCAGC
CDK125_8R_7127::1:234599	-	5	0.000301	ATTAGAGGGA CCGCAGCCCGGGCCCGGCCAC CTCC
CDK125_8R_6788::1:226870	-	77	0.000301	CTG GGCACCCCCCGGCACCGCCCG CTCACCTGCT
CDK125_8R_1286::1:103991	-	78	0.000301	GC CCCGCCCTCGCGCCCGGCTCC CGCTGGCACG
CDK125_8R_31280::19:2096	-	7	0.000328	GGGCGCTTGG CCGTGTCTCCTCCCCCGCCCG CCCCAC
CDK125_8R_7077::1:231422	-	32	0.000328	AGCCCCCGCC CCTCGGCCCTCCCCCCGGCCC TCCCGGCCCT
CDK125_8R_25239::17:2755	+	32	0.000357	ccccgcgccc tccccgcgccctccccgcgcc ctccccgcga
CDK125_8R_29900::17:8163	+	19	0.000357	accgccgctc cagcttcgcccgcccggctcc gccagccgcc
CDK125_8R_40730::20:5738	-	59	0.000357	GGCCCGCCTC GCCCGCGCCCCTCCCGGCACG ACAGCCCCAC
CDK125_8R_8923::10:96043	-	32	0.000389	ACCGCGGCCC TCACAGCCCCAGCCCCGCCGT CGTGCGGCGG
CDK125_8R_52102::5:17980	-	7	0.000389	ACCCCGAGCT TCCCGGGCTGGCCCCCGCCCT CCGCGT
CDK125_8R_9643::10:12211	+	9	0.000389	CCTCGGTG CGTCTGGGCGCGCCCGGCCCC GCGCATTCCT
CDK125_8R_15815::12:1123	+	21	0.000422	CGGCCGCGGC CCCACCTGCCCGCCCCGCGCC CACACACACC
CDK125_8R_57216::7:15116	+	19	0.000422	ttcctccctc cgcccgccgccgccgcgcccg gctcccgctc
CDK125_8R_50614::5:11292	-	44	0.000422	CTGACGTATG TCTGCCCCGCGGCCCGGCGCC CTATTCCTGC
CDK125_8R_18808::14:9968	-	1	0.000422	CTCGGCCCCA GGCCAGGCGCGACCCAGCACC
CDK125_8R_3639::1:409797	-	66	0.000458	TTGGCCCCTC TCCCCAGCGCCGCCCGGCCAC GAGGCCCGCG
CDK125_8R_5689::1:168136	-	58	0.000458	AAAGTTACTT GGCCTGCGCCCGCCCGGGTCC GCGTGCTGGT
CDK125_8R_8933::10:96586	-	38	0.000458	CGGTTGCCGG GCCCTCCCTCGGCCCGGCGGC GGTGGCGGCC
CDK125_8R_52751::6:31580	+	65	0.000458	GGGTccccgc cgccagggggcgcccggcccc ggTAGCCGAC
CDK125_8R_6730::1:226121	-	58	0.000458	CAGGGTCCCC GGCCCCCGTCATCCCCGCCCG GTTGCAGGCC
CDK125_8R_38188::2:17845	-	6	0.000497	CTCCGCGGCT GTGGGTGCTCGGCCCCGCCCT CTCGG
CDK125_8R_5184::1:154405	-	9	0.000497	ACACACACTG CGAGTCCCTCGGCCCCGCGCC GCGCTCGG
CDK125_8R_367::1:2391543	+	29	0.000497	CGGAAATGGT TGGAGCCCTTGGCCCCGCCCT CGCGCCATCT
CDK125_8R_54386::6:15014	-	68	0.000497	CCGGCGCCGC TACCACCTCCGGCCCGGCAGC CGCATGCGAA
CDK125_8R_23339::16:3033	+	64	0.000497	GATAGCAGGC AGCCCCGCCCCCCACGGCCCC AGGCTCTTGG
CDK125_8R_17929::14:3471	-	54	0.000538	CCGCTGCCTG CGGCCCGCCGAGCCCCGCCAC CTCCCTCGGG
CDK125_8R_52012::5:17873	+	33	0.000538	ACGGCGTCTG GGCGACCTCAGGCCCGGCGCC GCTCACCCCG
CDK125_8R_50435::5:76715	-	41	0.000538	CTGCGCTGGA GCCGCTCGGCGCCCCCTCCCC GCGGTCCCTC
CDK125_8R_92048::19:3022	-	40	0.000538	GCCCGGCGGC CCGCTCGGGCTGCCCGGCCGC CGGATGCGCT
CDK125_8R_4352::1:589034	+	11	0.000538	CGAGGCCACG TCCCGCCCGCCGCCCGGCTTC CCGCCCATGG
CDK125_8R_37::1:1000056-	+	14	0.000582	CAATGGCATg cggggcccccgcccgcgcccc ccTCCGACAC
CDK125_8R_16040::12:1201	-	24	0.000582	CCCCCGCTGG CTCCCGGCCTCGCCCTGCCGC GTGGGCCACG
CDK125_8R_33824::19:3258	+	37	0.000629	GGCTCTGGGC GCCTCCCCGGGGCCCCGGTCC CCTGCGCTGC
CDK125_8R_15136::12:5607	-	63	0.000629	AGGGGGTGAG TCACGGCCGCGCCCCCTCCCG CGCGAGGCTG
CDK125_8R_15816::12:1124	-	78	0.000679	GA ACCGGCCCCCAACCCCGACCC GGGGCGGGAG
CDK125_8R_17737::14:2287	-	41	0.000679	GTGGCTCGGC CCGGCGCCCCGGCCCTTGCCC AGGCGGTACC
CDK125_8R_25067::17:1109	+	22	0.000679	CCGGGCAGCC CCTGACGCCGTGCCCGGCCCG TGGCGGAGGC
CDK125_8R_32403::19:1023	-	30	0.000732	CGGCTGGCAA CCCCAGCCCCAGCCGCGGCCG CCCTGGGGAC
CDK125_8R_48455::4:27560	+	33	0.000732	gccggcAACT Tccgcgcccgggccccgccgg ctgccgcccT
CDK125_8R_4564::1:939093	-	46	0.000732	GCTCTCTCGA CCCGCGCGCCCGCCGCGCACC ACCCGTCGCC
CDK125_8R_50702::5:12853	-	9	0.000789	TCTTGCTGGC CGCACGCCCCGGCCCCGCGCA CCTCCGCC
CDK125_8R_19567::14:1054	-	23	0.000789	GTCCCGGCGG CGCCCGGCCTCTCCCGGCCGC CCAGCGTGGC
CDK125_8R_34350::19:3822	+	13	0.000789	ctgccgccgc gcgcgggcccagcccggcctg cgccgcccgc
CDK125_8R_62481::9:13742	-	18	0.000789	GGACGGTGTG GGGCGGTCCCGGCCCCGCAGG TGAGCGACCC
CDK125_8R_4382::1:633224	-	77	0.000849	CGG CGGTTCTCCACGCCGCGCCCC CTCACTTAGC
CDK125_8R_56287::7:98878	+	24	0.000849	GGACCCACCC GGACGGCGGACGCCCCTCCCC GTGCCCGCGC
CDK125_8R_49690::5:89245	+	61	0.000913	CACCCGGTCG GACCTTGGCCGCCACCGCCCC CTGGCCCTGG
CDK125_8R_32875::19:1409	+	29	0.000913	CGGGACCCAG ACGTCCCCGGCGCCCAGCCCC CCTCTCCACG
CDK125_8R_32773::19:1315	+	71	0.000913	CGCCGGGAAA GCGCTCGCCCCGCCCCGCCGA CGGCTGGCT
CDK125_8R_61136::9:13044	+	51	0.000913	GTGAGCCGGC GCCGGGCCCAGGCCCGGACCT GGTGGGAGGC
CDK125_8R_34099::19:3526	+	66	0.000982	ggggcgctcg gcgcggcccTGACCGTGCCCC GACCCTCCTC
CDK125_8R_30202::18:2654	-	69	0.00105	GTGACGTCAC AGCGTCCCCGCCCCCCGCACC CTCTGGGGGC
CDK125_8R_34349::19:3822	-	78	0.0013	CC GGGCGGGCCCGCCCCGTCGCC GCGATTGGCC
CDK125_8R_63422::X:73943	-	41	0.00139	CGGCAACATG CACCAGCCGTTGCCGTGCCCC AGCCGTTGCC
CDK125_8R_7192::1:236395	-	27	0.00148	AGCGCCCAGA GCGCGCGTCCTGCCCGGTACC CACGTCCCCC

## Sheet: CDKN1C #125 8Q MEME Motif 3
Sequence name	Strand	Start	P-value	Site
CDK125_8Q_3002::12:48183	-	46	1.15e-07	CCCCCAGGCC ATTACCGGGCA GCGCCCGCGA
CDK125_8Q_3429::12:12242	+	44	1.15e-07	GAAGGTTCGG ATTACCGGGCA GCGGTGTGAT
CDK125_8Q_107::1:1778684	+	56	2.3e-07	CGCTTCCCTA ATTACCGGGCT GTGACACGGT
CDK125_8Q_11973::8:90026	-	65	2.3e-07	CCGTTGAAAA ATTACCGGGCT CGCGTTCCCG
CDK125_8Q_2574::11:68272	-	53	5.28e-07	CCCACCCTTA ACTACCGGGCA CCCCAGCGCC
CDK125_8Q_8857::22:39343	+	54	5.28e-07	AGGAATTCGA ACTACCGGGCA TGGTGCAGGC
CDK125_8Q_473::1:2699765	-	45	5.28e-07	AGCCCCGGGG ACTACCGGGCA AAGGGATGAT
CDK125_8Q_6443::19:18476	-	48	1.24e-06	GCGCATGTTG AGTACCGGGCA CCGGGCCTGA
CDK125_8Q_6187::18:12237	-	38	1.54e-06	CGACACGACA GTTACCGGGCA CTGACAAACT
CDK125_8Q_5886::17:68019	-	42	1.54e-06	ATGCCATGCA GTTACCGGGCA GGAGAGCTCG
CDK125_8Q_1484::1:229626	-	43	1.84e-06	TCCAACCGCC CTTACCGGGCA ATGCGAAGTC
CDK125_8Q_12407::8:14446	+	28	2.55e-06	GCCGTGCGCA GTTACCGGGCT GCGCGGTCCC
CDK125_8Q_11948::7:15870	+	18	4.99e-06	AGCCCAGTGC CCTACCGGGCA CTACGGAACG
CDK125_8Q_11532::7:65982	-	53	4.99e-06	AGCCACAAGC CCTACCGGGCA GCGCCCGGCC
CDK125_8Q_11128::6:11385	-	45	5.29e-06	GGCCTCCTTC TCTACCGGGCT GGCCCCGGCC
CDK125_8Q_8308::20:38646	+	49	6.36e-06	CCAGGTCCCC GCTACCGGGCT GCCAGCAACG
CDK125_8Q_11090::6:10494	+	48	6.36e-06	CGAACTGCTT TGTACCGGGCA GGCGTCGGGG
CDK125_8Q_10815::6:31542	-	36	8.21e-06	GGTCACCTTC ACTACCGGGCC AAGGACCCCG
CDK125_8Q_7166::19:41959	-	42	1.08e-05	GGGTCTTCAG GGTACCGGGCT GGTTACAGCA
CDK125_8Q_12581::9:92670	-	48	1.16e-05	ACTGCCGGTC ACTACCGGGCG CCGAAAAGCC
CDK125_8Q_8802::22:36775	+	58	1.27e-05	TCCGATCACA AGTACCGGGCC GGATGCACTC

## Sheet: DPH1 #15 MEME Motif 2
Sequence name	Strand	Start	P-value	Site
Dph015_8R_7059::4:982611	+	56	9.19e-10	ccccgccccg ccccgccccgccccccgccgc tcgtccccgc
Dph015_8R_7120::4:153466	-	33	4.58e-08	CCCCGCCCCG CCCCGCCCCGCCCCGCGCCGC ACCACCCCCG
Dph015_8R_1297::5:172454	+	16	7.31e-08	ccttaaaggg cccggccccgacccccgccca ccgcgcgcga
Dph015_8R_114::1:1570457	-	6	7.31e-08	CGGTCAGCTT CCCGCCCCCGCCCCCGGCCGC CGCGG
Dph015_8R_8101::7:214277	+	5	9.13e-08	tggc cccgcccccgacccgcgccgc cgcccgcgcc
Dph015_8R_1065::22:45009	-	72	9.13e-08	CTGAGGGT CCCGGCACCGCCCCCCGCCGC CCCGGCCCGC
Dph015_8R_8339::7:129780	-	12	1.13e-07	GGTGAATCAT CCCCGGCCCGCCCCCTGCCCC TCCCCGCCTC
Dph015_8R_6723::3:665008	+	28	1.13e-07	ggccggtccc ccaagccccgcccccggccgc tcgcccgcac
Dph015_8R_3342::12:55743	-	67	1.13e-07	GGCTGGAGCG CTCCCCCCCGACCCCCGCCGC TGCCGCCGCC
Dph015_8R_7637::6:137105	-	66	1.41e-07	CCGCTCTCGA CCCGCCCCCGACCCCCGCCCT CGCGGGCTCT
Dph015_8R_866::19:556244	-	56	1.41e-07	CCACGCCCCG CCCCGCCACGCCCCCTGCTGC ACCACGCCCC
Dph015_8R_2905::11:23769	-	49	1.41e-07	ACGCCCCGCC CCCGGCCCCGCCTCCTGCCGC CAGGGCGCGC
Dph015_8R_8434::7:158587	+	65	1.74e-07	ccggccccgc cccggccccgcccccggcggc agggccccgc
Dph015_8R_4205::15:84748	+	17	3.18e-07	cgggccgcca ccccaccccgcccccggccgt cgggcgccgg
Dph015_8R_2016::1:516167	+	31	3.18e-07	cccgcccagg acccgccccgccccctgcggc cccgcccccc
Dph015_8R_852::19:436395	+	55	4.67e-07	cgcccgcgcc gcccgccccgccccccgcgcc ccgccccctg
Dph015_8R_3302::12:50283	+	51	4.67e-07	cggccccgcc ccggaccccgcccaccgccgc gggggcgcgc
Dph015_8R_729::17:755162	-	72	4.67e-07	GCGCGCCG CCACGCCCCGCCCACCGCCGG AGCTCCGCGC
Dph015_8R_1675::1:960556	-	50	5.6e-07	AGGCCGCCCC CCGCGCCCCGACCCCCGCCCA CTCACGCCGG
Dph015_8R_134::1:1802297	+	28	5.6e-07	GCTTGCGAGg ccccgccccgctccctgccgc cccgcccccc
Dph015_8R_8877::9:125889	-	47	6.73e-07	GGCCCCGCGG CCCGGCCCCGCTCCCCGCCGC GGCGCGCCCC
Dph015_8R_7::1:3624769-3	-	15	6.73e-07	ACCGCCACCA CCCGGCCGCGCCCCCGGCCCC GCCCCGCGGA
Dph015_8R_3439::12:96400	-	49	6.73e-07	GCCCCGCCCT GCAGGCCCCGCCCCCGGCCGC CGGCCCCGCC
Dph015_8R_519::14:103057	+	53	6.73e-07	ccggccggcg cccgagcccgaccccagcccc gacccggcgg
Dph015_8R_429::12:124863	-	4	6.73e-07	CCCGCCCCGT CCCCGCCCCGACCCCGCCCCG GGC
Dph015_8R_768::18:744960	-	41	6.73e-07	TACCACGTGT CCCGGCCACGACCCCCGGCGC TGGCCCGCCC
Dph015_8R_1403::6:159693	+	75	9.56e-07	GCAAGGGCAC CGccgccccgccccccccccc cgcgg
Dph015_8R_577::16:636071	-	49	1.14e-06	CGGCCACCGC CCCCGACGCGACCCGCGCCGC GTCCGCGGCG
Dph015_8R_4651::17:81628	-	70	1.34e-06	CCGTGGTCCT GCCCGGCACGACCCCCGCCCC GCAGCGCCCC
Dph015_8R_2449::1:228082	+	51	1.34e-06	GCAGGGTGTC CCCGGCCCCGCCCCCTGCAGC CCTACCGGAG
Dph015_8R_2424::1:223845	+	22	1.58e-06	cggctccgcc ccccgcgccgaccccgcccgc ggcgcgcccg
Dph015_8R_7447::5:142108	-	31	1.58e-06	GCGCCGCCGC CCCACCCCCGACTCGCGCCGC CCTGCCCGGC
Dph015_8R_5439::19:29811	+	36	1.58e-06	cccccggcgc ccgcggcccgcccctcgccgc cgcgcgccag
Dph015_8R_4996::17:76265	+	21	1.86e-06	GTTGGGCCGG CCCAGCCCCGCCCCGCGCTGT TGTTTGTGGT
Dph015_8R_5545::19:40663	-	44	1.86e-06	CGCCCCCTTT CCCGGAACCGCCCCCGGCCGC GCAGGCTATT
Dph015_8R_470::13:110713	-	50	1.86e-06	CTCCCCCGGC AACGGCCCCGCCCCCCGCCGC ATTCACGCCC
Dph015_8R_1014::21:36134	-	62	1.86e-06	TGTTCCAACT CCCGGGCCCGCCCCCTGCCCA CGCTGCGCCC
Dph015_8R_825::19:298448	-	44	2.18e-06	CCTACGCACA GCACGGCCCGCCCACCGCCGC CCTGGCCCCA
Dph015_8R_5747::2:561842	+	14	2.54e-06	TAGGATGGCC ACCCAGCGCGACCCCCGCCGC CCCAACCCAG
Dph015_8R_3924::14:89416	-	69	2.54e-06	AGGTCCCATG CCGCGCCGCGACCCCCGCGCC CCTGCCGCCC
Dph015_8R_75::1:64966359	+	2	2.54e-06	g tcccgccccgccccgccccgc ggccggcccc
Dph015_8R_1537::8:976438	+	54	2.54e-06	ACACGCCTTT GCCCCACCCgaccccgcccgc ccccacgtga
Dph015_8R_1554::9:562875	-	72	2.54e-06	GCGCGGAG GCCCGCCCCGACCCCGCCCCT TCCTCAGGCC
Dph015_8R_107::1:1514586	-	21	3.44e-06	CGGCTGGCCG GCCGCCCCCGCCCCCCGGCGC CCGCCGCGGC
Dph015_8R_4406::16:18926	-	72	3.44e-06	CGGCGGGC GCCAACCCCGCCCCTCGCTCC CAGCATGCCG
Dph015_8R_8284::7:105522	+	41	3.44e-06	GCTCCCTgcc gccggccccgcccccggcccA CCCACTCGGA
Dph015_8R_3661::13:40666	-	64	3.44e-06	ACCCCACTAC CCCCCACCAGCCCACCGCCGC CTCCCCGTGG
Dph015_8R_775::19:143871	-	68	3.99e-06	CCGCGCGGAG ACCGTGCCCGCCCACCGCCGC AGAGGCGCTT
Dph015_8R_7312::5:819716	-	72	3.99e-06	ACCTCCCC GCCGCCCGCGACCACCCCCGC CAAGGCCCCG
Dph015_8R_8349::7:131556	-	78	4.61e-06	CG CCCAGCCCCGGCCCCGGCCCC GCCCGGCCCG
Dph015_8R_5049::17:81832	+	49	4.61e-06	gccgcgcccg ccccgccccgccccgtccccg ccgcccggcg
Dph015_8R_8909::9:130042	+	31	4.61e-06	CCCCAGCACC CCAAAACCCGAcccccggcgc tcgccccggc
Dph015_8R_8129::7:310519	+	76	4.61e-06	gcccggcgcc ccccaccgcgccccccaccgc accg
Dph015_8R_3880::14:67533	+	36	4.61e-06	GCCCCGCCCC GCAGCCCACGACCCCTGCTGC CGGGGAGGGG
Dph015_8R_7226::5:390741	+	51	4.61e-06	ctccccgcgc gccgcgcccgccccccgcggc acctcccccg
Dph015_8R_1316::6:325864	+	25	4.61e-06	CCCGGGATCG CCCCTCCCCGACCACGCCCCT CACCCCCGCC
Dph015_8R_3045::11:67289	-	67	5.32e-06	CGAGCCGCGC CCCAGCTGCGCCCCCCGCGGC CCCCGCAGCA
Dph015_8R_7633::6:120113	+	30	5.32e-06	cccccgcgtc cctaaccccgcccctcccccc cgggctgcgc
Dph015_8R_8431::7:157138	+	16	5.32e-06	ccagcacgca ccaggccccgcccactccgcc gcgtgcccag
Dph015_8R_4281::16:72821	+	30	6.12e-06	CGCGGAgcgc gcccaccccgcctcccgccgg ccccgcccca
Dph015_8R_7825::6:817523	+	21	6.12e-06	CTCACCACTC CCTCCCCGCGACCCCTCCTGC GCCGCTGCCA
Dph015_8R_1714::1:258644	-	13	6.12e-06	CGCAGCGCGC CCCGGCCACGCCCCCGACCGC ACCCCGAGCC
Dph015_8R_386::12:646101	-	37	6.12e-06	CCCCACCCCG CGCGGCCGCGACCCTCCCCGC CCGCCCGCAG
Dph015_8R_7176::5:163345	-	76	6.12e-06	GGAC CCCTGTCCCGACCCCCGCGGC CAACCCCGTT
Dph015_8R_2237::1:156103	-	39	6.12e-06	CACCTCTTGG GATCACCCCGACCCCTGCCGC CCAACACGCC
Dph015_8R_5335::19:10718	-	9	6.12e-06	TAGGCCGCCA CCCGCCCGCGATCCCTGCCGC GCCCGCTC
Dph015_8R_3169::12:99132	+	22	6.12e-06	GAGGGGCGGG CCCCACCCAGACCACCGGCGC CCACCCGCGG
Dph015_8R_8112::7:271691	+	70	7.02e-06	GTGATGCCCC GCCCGGCCCGACCCCCGCGCG CAGAGGTACC
Dph015_8R_6527::22:43014	+	13	8.04e-06	CACTGCCCAG CCCTGCCCAGACCCCTGCGGC CGCTTCTGCC
Dph015_8R_2566::10:15371	+	71	9.18e-06	tgcgtcgcgc ccccagcccgacccccggcga cactgcccc
Dph015_8R_4483::16:48384	+	27	1.05e-05	ggcccggccg cgcggggccgacccccgccgc caccccgccg
Dph015_8R_6421::22:23070	+	10	1.05e-05	GGCTGCGCT CGCGGCTccgccccctgccgg cggcggcgcg
Dph015_8R_3432::12:95217	-	67	1.05e-05	TGCTAGTGCT CGCCCGCCCGACCCCGGCGGC TCGCGCCCGG
Dph015_8R_3357::12:57006	+	52	1.19e-05	ccgccgcccg gcccgcagcgccccccgccgt cccggaggag
Dph015_8R_2868::10:13190	+	10	1.19e-05	AGGCCGGCC CACATGCCCGCCCACCGCCGC CAAGCGCGTC
Dph015_8R_8002::6:154994	-	68	1.19e-05	CGACCGCACC TCCCGCCCCGCCCCGCCCCGG ACACGCCCCA
Dph015_8R_3496::12:11176	-	33	1.19e-05	GGGCCACTGA GCCGACCCCGCTCCCCGCCCC GCGCGGCAGC
Dph015_8R_700::17:440661	+	47	1.35e-05	CCGTCGTCCC CCACCCCCCGACCACCGCACC TACACGCCGG
Dph015_8R_4131::15:72231	+	56	1.35e-05	TCCGGGCGAC CCGGGCCCCGCCCCCTGCGTC CCCGCGGGCG
Dph015_8R_7999::6:151391	+	36	1.35e-05	cctccccccg cccgcctccgcctcctgctgc tctgccgccg
Dph015_8R_3681::13:44435	+	19	1.35e-05	gtccccgccc ccaggccccgccccgcgctcg cccggagccg
Dph015_8R_3946::14:94173	-	71	1.35e-05	CTTGCCCGC CTCGGCCCCGCCCCTTCCCGG GCGCCGCGCG
Dph015_8R_502::14:773205	-	43	1.35e-05	CGACCACGCT GCCCGCCCCGCCCCGAGCCCG GGGCCCCGCG
Dph015_8R_1964::1:413609	-	29	1.35e-05	GAGCGGCTGG CGCGACCCCGCCCCCTGCTCG GCGCGGAGGC
Dph015_8R_787::19:350602	-	10	1.35e-05	GCGCGCACCC CCGCAACCCGACCACGCCCCC ACGCCGCGC
Dph015_8R_8262::7:101154	-	70	1.53e-05	CCCTCTCGCC CGAAGCCCCGCCCCGTCCCGC CCAGGCTCTG
Dph015_8R_6314::21:31659	-	46	1.53e-05	CCTCGCACGC GCTCAGCCCGCCCCCTGCGGC AGCCTCGGGT
Dph015_8R_8561::8:428426	+	56	1.53e-05	CCCGACACGG CCGGCCCCAGACCCCacccgc ccctcgcgcg
Dph015_8R_8168::7:559642	+	17	1.53e-05	GGCGCCTGGA cgccccgccgacccccgcggc cgcgcgccct
Dph015_8R_779::19:165158	+	28	1.53e-05	ccccggcccg cccggccccgACCAGCGCCTG CAGCGCGCGG
Dph015_8R_7349::5:111224	-	50	1.53e-05	GTCCTTCACG CGCGCACACGCCCACCGCCGC CGCCCGCGCT
Dph015_8R_4330::16:27210	-	51	1.96e-05	CCCGGAGCCG CCCGGCCCCGCCCCGCCCGCG AGTACCGACC
Dph015_8R_1708::1:222837	-	75	1.96e-05	CCCCG ACCCCGGCCGCCCCCCGCCGC CGGCTCACGG
Dph015_8R_4::1:2194564-2	+	13	1.96e-05	GGAAGTGAGC GCAAgccccgcccccgcccct ccaggccccg
Dph015_8R_4599::17:20299	-	55	1.96e-05	GCTCCGCTGC CCCGGATACGACCAGCGCCGC CATCACCTGC
Dph015_8R_6148::20:32207	-	30	1.96e-05	GCGGCACCGC CCCCTCCACGACCCGAGCGCC CGCTCGCGCG
Dph015_8R_7177::5:179960	+	9	2.2e-05	CGCTCTCA CCCGGCGCCGACCCCTGCGTC TGCGCACTGG
Dph015_8R_6943::4:224205	-	64	2.2e-05	CCCCGCCCTT CCCGGCCCAGACCCCGCCTCT CTCTGCCCTG
Dph015_8R_5024::17:79777	+	3	2.2e-05	cg ccccgccccgccccgcacccg ccccccctcg
Dph015_8R_3561::12:12371	-	76	2.2e-05	GCCC CCGCGTCCCGCCCCCCCCGCC GGCCGACCAA
Dph015_8R_7934::6:131063	+	2	2.2e-05	g gccggccccgccccctcgcgg cggaagcccc
Dph015_8R_5035::17:81034	-	25	2.48e-05	CGCCCGCATC ACCGCCCCCGACCACCCGCCC CCGCCCGGCG
Dph015_8R_4413::16:21502	-	66	2.48e-05	GCACGGCGGG GCCGACCCCGCCTCTCGCTCC CAGCATGCCG
Dph015_8R_5103::18:12307	-	37	2.48e-05	CCCGGGGCCG ACCCTCCGCGCCCCCGCCCCC GCCCCGCCGC
Dph015_8R_6496::22:38872	-	73	2.48e-05	GCGCGCG CCCCGCCGCGCTCCCGCCCGC CGGGGCCTGG
Dph015_8R_3349::12:56189	+	27	2.48e-05	cggccccggt ccgcgctgcgccccctgccGG CAGGCCGGGC
Dph015_8R_1227::5:372491	-	53	2.48e-05	GCGCCCGCGC CCCCTGCCCGCCCTCCGCCGT CGCCAGGACG
Dph015_8R_3588::12:13248	-	7	2.78e-05	GACCTCGCCC CCTAGCCGCGCCCCTCCCCGG CGCCCC
Dph015_8R_2078::1:846903	+	40	2.78e-05	TTTCCGAGGT TCCCAccccgcccccgcgcgc cggcgccgca
Dph015_8R_264::10:118754	-	40	2.78e-05	CAGACTAGAG CCCCGGAGCGCCCACCGCCGT CAGCCGCGTC
Dph015_8R_598::16:222970	+	14	3.12e-05	TTTTGCGCGT GCCATCAGCGCCCCCTGCTGC AGGGCGGGGC
Dph015_8R_5412::19:18109	+	40	3.12e-05	CTCCCCTTTC CCGCTGCGCGACCCTCGCTGC CGGGCCGGGC
Dph015_8R_438::12:132956	-	55	3.12e-05	CCGGAAACCT CCAATCCGCGACCCCGGCGGG TGCACCGCCG
Dph015_8R_1054::22:39319	+	20	3.12e-05	TAAAGCCAAA TCTGGCCCCGCCCCTTCCGGC GTGCGAGCGC
Dph015_8R_7955::6:138403	-	62	3.48e-05	AGGTGGCGGC TGGCGACCCGACCCCCGCGGC CCCTGCCCGC
Dph015_8R_6533::22:44331	+	58	3.48e-05	GGCGCTCGCT CCGCGCCGCGCCCTCTGCTGC CCCCTCGCCC
Dph015_8R_5496::19:35903	-	62	3.89e-05	TATACACCTT CCAGGCCCCGCCCATCTCCGC CCTCACCTTG
Dph015_8R_453::13:515842	+	12	3.89e-05	CCCCGCCCAC ACAGGCTCCGCCCCCCGGCGC TCCGCCCCCT
Dph015_8R_1668::X:153927	-	75	3.89e-05	ATGGG ACCCGGCCCGCCCTCTGCCGT CCGTCCCCGG
Dph015_8R_1516::8:428965	-	14	3.89e-05	GCACGCTCGC GCCCCGGCCGACCCGCGCCGC CGCGCCGCCG
Dph015_8R_2920::11:97580	+	40	4.34e-05	GCCCGCAGGT TCCAGCCCCGACCCGGGCGCG CGGGGCCGAC
Dph015_8R_1956::1:397887	-	12	4.34e-05	TCGGGGTCTC CCCACCCGCGACACCGGCCGC AGCCCCGGGC
Dph015_8R_4758::17:32486	-	10	4.34e-05	CAGGGCGGAG CCGAGGGCCGACCCCGCCCGC GTCCCGCCC
Dph015_8R_1241::5:734473	+	14	4.34e-05	cggctgccgg gtcgcccgcgccccctgcggc tcccgcgccg
Dph015_8R_7952::6:137219	-	49	4.83e-05	CCGCCCACGC CCTGGTCCCGCCTCCTGCCGA CGCCGGCACA
Dph015_8R_3115::11:11042	+	32	4.83e-05	TCCGCCACTC CAGCCCCGCGCCCCTCGCCGC GGCCCTCGGG
Dph015_8R_1367::6:108074	+	13	4.83e-05	AGCCCACCGC CGCCTCTCCGCCCCCAGCCGG CACCGCGGAC
Dph015_8R_3617::13:23579	+	5	4.83e-05	TCTG CCCAAGCCCGAcccggccccg gcgcccgccc
Dph015_8R_2475::1:231422	-	70	4.83e-05	AGGAGCGCAG GCAGCCCCCGCCCCTCGGCCC TCCCCCCGGC
Dph015_8R_1237::5:682161	-	72	4.83e-05	GGAAGGGC CCGGGCAGCGACCCTGGCTGC AGCTGGAGGG
Dph015_8R_794::19:792034	-	33	4.83e-05	TCCGCCCCAC CCCAGCCCCGCCTCCAGCCTG GCTCCGGTCC
Dph015_8R_4465::16:30893	+	55	4.83e-05	tttcctgccg ccgcgccccgccccggcctgt ccccggagcg
Dph015_8R_8862::9:121074	+	13	5.36e-05	CGTGGCTGAG ACTAGCCCCGACCACGCGCGC GCGGCCCCTC
Dph015_8R_2723::10:86756	-	59	5.36e-05	GCCCGCGCCG CGCGCACCCGACCACGGGCGC CTGCCCCGCC
Dph015_8R_733::17:767372	+	44	5.36e-05	CGACCCTGCC GCGCGCCCCGCCCCTACCCGA AGCGCCTGCG
Dph015_8R_7420::5:138438	+	41	5.95e-05	CCCTTTAAGA GCCGCCACCGCCCACGGCCCG CCGCTGCGGC
Dph015_8R_6241::20:53594	+	19	5.95e-05	tcaccggccg cccggccacgccccacaccgc cccggccccg
Dph015_8R_3856::14:55579	+	44	5.95e-05	GACGTGCCGG GTCCGCCCCGCCCCGCCCCGA AGCCGCCCGT
Dph015_8R_5051::17:81860	-	64	5.95e-05	GCCGGCTATC CCACACCGAGCCCACCGCCGA CCCTAGGCGG
Dph015_8R_1434::7:445821	+	70	5.95e-05	CTCACACAGC CCGGCGCCCGCCTACCCCCGC AACGAGAGTA
Dph015_8R_7368::5:123089	-	45	5.95e-05	TCAGCCAGCG CCCGGAGCCGACCCGAGCCGG CGTGGCGCAG
Dph015_8R_1854::1:256164	-	79	6.59e-05	C GCCGGCCACGCCCACGCGCGC GCCCCGCGCC
Dph015_8R_6183::20:38446	+	31	6.59e-05	CGCTCTAGGC TGCAGCCGCGCCCCCAGCCGT ATTTCCGCGG
Dph015_8R_2108::1:934478	+	12	6.59e-05	tcggccccgg ccccctcccgcccagcGCGGG GAGGCGGGGA
Dph015_8R_2364::1:205227	-	65	6.59e-05	CGCGCCCGGC CCCCTCCCCGGCCCGCGCGCC CCGCTCCCCG
Dph015_8R_1508::8:334846	+	7	6.59e-05	TAGGGA AGCACGCCCGACCCCCGCGGT CCCCGCGCTC
Dph015_8R_1870::1:265294	-	5	6.59e-05	CGCCCCGAGG GCCGGCCCCGCCCCTGCCGCG AGCC
Dph015_8R_839::19:362143	+	36	6.59e-05	CCGGACACGC CCCGGCCCCGCCCAGGACTCC CAGACCCCTC
Dph015_8R_8287::7:106112	-	28	7.29e-05	CGCCGCTCCG CCCCGCCCCGCCCCACGGCCG CCCGGGCCCG
Dph015_8R_2480::1:233327	-	51	7.29e-05	GCCTGGCTGG TCCCACCCCGCCCCCGCCGCA GGTGCTCCGG
Dph015_8R_2459::1:228735	-	53	7.29e-05	GGCTCGGTCC CCGCGCCAAGACCACAGCGCC CCCCGCCTGC
Dph015_8R_4391::16:11742	+	19	8.06e-05	CCCCAGAGCA CGCAGCTCCGCCCACCGCTCA CGGAGTCCGG
Dph015_8R_1040::22:23767	-	78	8.06e-05	CC CCAGCCCCCGCCCCTTCGGGC CAGCCGGGGC
Dph015_8R_1522::8:562110	+	35	8.06e-05	ccgccgccgc cgacgtcgcgcccaccgctgc ctccccctgc
Dph015_8R_3908::14:75294	+	22	8.06e-05	cccgccgcgc cccgcccccggtccctgcccc gccccTGGAA
Dph015_8R_1455::7:100673	+	33	8.06e-05	ccgcccgcgc accgccagcgacctccgccgC AGAGTCCCAC
Dph015_8R_7380::5:128083	+	70	8.89e-05	GCTTTAAACA gcggggcccgccccgcgcccg ccACACTCGC
Dph015_8R_1512::8:377363	-	24	8.89e-05	GCGAGAAGAC CACACCCCCGCCCCGCGCTCG CTCTGCGCCC
Dph015_8R_3441::12:98456	+	4	9.79e-05	GGT CCCGGAGCCGCCCACGCCTCC TCTGCCCGGG
Dph015_8R_3774::13:11091	+	53	9.79e-05	cccccggctg ccccgccgcgACTCCGGGCCG CGAGCGCTGC
Dph015_8R_6851::3:173397	-	10	0.000108	CCGCGGCGCT CCCCCGCCCGCCCACAGGCCG GGACTCCGA
Dph015_8R_3452::12:10169	-	76	0.000108	CGGA CCCGGCCCCGGCGCCTGCCGC CATGGCCGCC
Dph015_8R_5387::19:15380	+	41	0.000108	CGCCCTCTGC GCCCTCCGAGATCCCTGCCGC TTCGCCCTGC
Dph015_8R_949::2:2035347	+	8	0.000108	TCCCCAA CCTGGCAACGACCCCGCCCCA GGCTGCCGCC
Dph015_8R_1270::5:134526	-	71	0.000108	AAGGTAAAC AAGGGCCACGCCCCCTGCCGT CGCCCCGCGG
Dph015_8R_8697::8:142669	-	9	0.000118	CGGCCCCCGA GCCGCACCCACCCCTTGCCGC CAGGCCTG
Dph015_8R_7229::5:407976	+	14	0.000118	TGGcccctac cccacccccacccccacccGG CCTGTGCTGG
Dph015_8R_2491::1:235649	+	41	0.000118	GGAGAGCCGG CGACTCTGCGACCCTCGCCCC CGTTCCACGC
Dph015_8R_840::19:365285	+	30	0.000118	CCTCGGCCCC TCCCCTCGCGACTCCCGCGGC TCGGGGGAGA
Dph015_8R_4816::17:42458	-	72	0.00013	GCCCCTGC GCCGCCGCCGGCCCCCGCCCC CGCAATGACC
Dph015_8R_576::16:401461	+	43	0.00013	CTTCTGCCGC GGGAACCGCGCCCCCGGCCCC GCAATGCGCC
Dph015_8R_685::17:387299	-	63	0.00013	GGGCGGGGTA CGGAAGCCCGACCACGGCGCC CGCCCAGCGG
Dph015_8R_711::17:585318	-	76	0.00013	GCCG ACTCGCTCCGCCCCCGCCGCC GGGCCCCTCC
Dph015_8R_1210::5:219384	+	44	0.000142	TTGGTACTGA CTGAGCAGAGACCCCTGCCGC ATCTTGGGCT
Dph015_8R_6526::22:42857	+	61	0.000142	TCAGCCGCGC CGCTGGCCCGACCCCAGGCGC TGCACGCGCG
Dph015_8R_578::16:637009	-	20	0.000142	GCAACCCCGC TCTGGCCCCGCCCCAACCCGC CAGTCCACAC
Dph015_8R_789::19:436637	+	45	0.000155	GGGGGCCCAA GGCACACAAGACCCCCGCTGC TGCACCGCCT
Dph015_8R_2031::1:547642	+	41	0.000155	CAGCCCACGC CTCCCGCAAGACCACCGCCGT GCCGGGCCAG
Dph015_8R_8506::8:263834	-	5	0.000155	CGTCCCGCGG CAGCCGCCCGCCCCGCCCCGC TCCC
Dph015_8R_3994::14:10413	-	32	0.000155	AGTTAGGAGC CCTGGGCACGACCCTGGCGCT CACCCACTCC
Dph015_8R_3327::12:53492	+	25	0.000155	AAGGGGTTAC GGCCACAGCGCCCCCTCCCCC TTCCCGACCT
Dph015_8R_1957::1:399548	-	32	0.000155	TCGGTTGCGG CCAATCCCCGAGCCCCGCTGC CCCGCCTCCA
Dph015_8R_5526::19:39031	-	61	0.00017	GCTGCTGATC CTGGCCCGCGACCACGGCGCC ACCGGCCGCG
Dph015_8R_2468::1:230426	-	10	0.00017	GTGAGGGGCG GCAGGGCCCGCCTCTGGCGGC TCGCGCCCG
Dph015_8R_3962::14:99793	+	8	0.00017	gccacgt ccccctcccggcccgggcccc gcggccgccg
Dph015_8R_954::2:2192293	+	54	0.00017	gctcggctcg gctcggcGCGACCCGCGGCGC TAGGCCGGGT
Dph015_8R_749::18:910227	+	48	0.00017	CGAGCACGGA CTGGtccccgcccctcccccg ggaagtctcc
Dph015_8R_191::1:2448354	-	45	0.00017	GCCATGAGGA CTACTCCGCGACTCCACCCGC CCTGCACCGC
Dph015_8R_7939::6:132512	-	35	0.000185	AGCGCCTGCG GCTCCCCACGCCCCCCGGCCG GGTGCAAGGG
Dph015_8R_6254::20:59032	+	55	0.000185	CGGCCCCGCC CCTGAGCACGGCCCCTGCTGC CCTGCCGCGG
Dph015_8R_3011::11:63838	-	18	0.000185	TTACGGAAAT CCACGAAGCGACCCCGGGTGC CTACCCCCCG
Dph015_8R_4614::17:37240	+	39	0.000185	ACACCCTGCG GCCCGCTCCGACTTCCGCCCT TCCCCAGCCG
Dph015_8R_363::12:479631	-	60	0.000185	GAGAGCGCCG GGGAGCCGCGACCCTTGCTGT TGGGCCGCGG
Dph015_8R_4099::15:66252	+	63	0.000202	CCCGCAGGCT CTGCCTCCCGACCCCGGCGGG GAAGGCGCCG
Dph015_8R_1787::1:156171	-	31	0.000202	AGCGCGCCGG CCGCCCGGCGCCCCGCCCCGC CGCAACGCGG
Dph015_8R_613::16:311806	-	36	0.000202	AGTCCGTTGG TCGAACCCTGACCACCGCCGC CAAACCGTTA
Dph015_8R_831::19:333026	-	45	0.000202	AGACCAAGAC TCGCCCTCCGCCCCCCACCCC TACCCCGTGC
Dph015_8R_5529::19:39342	-	3	0.000202	CACCGCGCCG TGCGTCACCGCCCCTGGCCCC GC
Dph015_8R_7307::5:806544	-	12	0.00022	GCGGGCGCGA GCACGCCGCGACCCTGCGTGC GCCGGGGCGG
Dph015_8R_3446::12:99984	+	20	0.00022	CCCGCGCGCC CTCGCGCCCGACCCGGGCTCG CCTCGGCTTC
Dph015_8R_846::19:394804	+	58	0.00022	CTCGGGCTTC CGTCCACCCGCCCCTCCCCCG CGTTTCCATT
Dph015_8R_1346::6:442233	-	21	0.00022	CCTCCGCTGA GCTCGCCCCGCCCTGCGCCCA CTGCCACCTC
Dph015_8R_6466::22:32475	-	53	0.000239	CAGGAGCCGG ACCCCAGCCGACCACCCGCGC TTCCCGTCGC
Dph015_8R_7175::5:159421	+	69	0.000239	TCCCGCCAGT CCCCGCGCAGACTACGCCTGC GCACCACACC
Dph015_8R_4298::16:17057	+	27	0.000239	ACAGCGCGCT GGGGGAAGCGACCACTGCCGC CCCGCGGATC
Dph015_8R_7971::6:145814	+	77	0.00026	ccccgccccg ctgcgccccgcccacccggcc cgg
Dph015_8R_8436::7:158829	+	55	0.00026	GCGGCTCCGC CGCACGCCCGCCTCCGCCCGG GACGGTGGCG
Dph015_8R_1042::22:24011	-	78	0.00026	CA GTCTGTCCCGACCACCGCGCC GTCCGGCTGC
Dph015_8R_4409::16:19884	+	33	0.00026	GCGAGGCGCC CCCTGGCCCGGCCCGCGCTGC TGCAGCGGCC
Dph015_8R_2768::10:99732	-	73	0.00026	AATCACC ACTGACTACGACTCCCGCCGG CCCGCCCCGG
Dph015_8R_8331::7:128531	-	79	0.00026	G AGGGGCCCCGACCCGACCCGG CTGCGGGCCG
Dph015_8R_1481::7:156923	-	51	0.00026	ATTAAAGACT TCCGTGCAAGACCACAGCTGC CTGACGCAGA
Dph015_8R_6212::20:46364	-	7	0.00026	GCCTTTTCGC CCCGGCTCCGCCCAGCCCCTG GGTAGC
Dph015_8R_9006::X:146556	+	59	0.000282	AGGTGACAAA GGCCAGCAAGACCACCGCGGC CAGGCCCACC
Dph015_8R_2806::10:11030	+	75	0.000282	GCGGCGCCCA GCCCCACCCGACCCGGTCCCC TGCGG
Dph015_8R_5064::17:82097	-	26	0.000282	GCTCTCCGCC GCCCGCACCGCCGCCCGCGCC CTCACCAGGT
Dph015_8R_7450::5:142770	-	78	0.000306	CT CCCCTGCCCGACCCTCAGGCC GCCCGAGGAC
Dph015_8R_838::19:357174	+	13	0.000306	CCGGGAACCC CGCCGTCCCGGCCCTCGCGCC CTGGCTGCCG
Dph015_8R_3820::14:34714	-	65	0.000331	CTGCGGCCCG CCGAGCCCCGCCACCTCCCTC GGGCTGCAGC
Dph015_8R_694::17:425544	+	53	0.000331	GCTGCGGATG CGCCTGGACGACCCCAGCGGC TCCAACTACG
Dph015_8R_7484::5:157265	-	52	0.000358	CCGCCCCCAC CCAGCGCCCGCCCCTTCGCCG CAGCGGCTGT
Dph015_8R_3500::12:11241	-	63	0.000358	CCGTGATGTC ACCGCTCGCGACGCCCGCCGC CACTTCCTGC
Dph015_8R_2498::1:236686	-	5	0.000358	CGCCCGTCGG GCCCCAGCCGCCCCGCCCCGA GCAC
Dph015_8R_6627::3:257832	-	76	0.000387	GGCC GAGGACCCCGCCCCTGCCGGC CGAGGACCCC
Dph015_8R_513::14:100285	-	67	0.00045	CGGGCGTCGC CGCCGCACCGCCCTGCCCCGT GTCCCTGTGG
Dph015_8R_4463::16:30814	-	3	0.000485	GGCTCCTGCC CGTGGAGGCGACCCCAGCGGC CC
Dph015_8R_7861::6:996132	-	58	0.000485	GGTAGAAAGC CAGGCTGCCGACCCCCGCCGA GGAGCCGCCC
Dph015_8R_8997::KI270733	-	46	0.000561	CGCGCGCCCT CCCCCCCCCACCCCCACCACC ACGCCCGCGG
Dph015_8R_234::10:636303	+	8	0.000693	GCGCCTT ACGCCACCCGCCCCACCCCCG TCACCGTGCC
